# Supplementary material for: (Z)-Methyl 2-[(2-eth­oxy-6-formyl­phen­oxy)meth­yl]-3-(4-ethyl­phen­yl)acrylate
Source: Acta Crystallogr Sect E Struct Rep Online. 2011 Nov 9;67(Pt 12):o3245. doi: 10.1107/S1600536811046587 (PMC3238902; doi:10.1107/S1600536811046587)
Supplement: Supplementary file 1 [file e-67-o3245-sup1.cif]

##############################################################################
#                                                                            #
# This CIF contains the data in a paper accepted for publication in          #
# Acta Crystallographica Section E. It conforms to the requirements of       #
# Notes for Authors for Acta Crystallographica Section E, and has been       #
# peer reviewed under the auspices of the IUCr Commission on Journals.       #
#                                                                            #
# Full details of the Crystallographic Information File format               #
# are given in the paper "The Crystallographic Information File (CIF):       #
# a New Standard Archive File for Crystallography" by S. R. Hall, F. H.      #
# Allen and I. D. Brown [Acta Cryst. (1991), A47, 655-685].                  #
#                                                                            #
# The current version of the core CIF dictionary is obtainable from          #
# ftp://ftp.iucr.org/pub/cif_core.dic.                                       #
#                                                                            #
# Software is freely available for graphical display of the structure(s)     #
# in this CIF. For information consult the CIF software page                 #
# http://www.iucr.org/resources/cif/software.                                #
#                                                                            #
# This file may be used for bona fide research purposes within the           #
# scientific community so long as proper attribution is given to the journal # 
# article from which it was obtained.                                        #
#                                                                            #
##############################################################################
data_global
_audit_creation_method     SHELXL-97
_journal_date_recd_electronic     2011-10-22
_journal_date_accepted     2011-11-04
_journal_name_full     'Acta Crystallographica, Section E'
_journal_year     2011
_journal_volume     67
_journal_issue     12
_journal_page_first     o3245
_journal_page_last     o3245
_journal_paper_category     QO
_journal_coeditor_code     PV2468
_publ_contact_author_name     'K. Sethusankar'
_publ_contact_author_address
;
   Department of Physics
   RKM Vivekananda College (Autonomous)
   Chennai 600 004
   India
;
_publ_contact_author_email     'ksethusankar@yahoo.co.in'
_publ_contact_author_fax     '044 091 2499 3057'
_publ_contact_author_phone     '044 091 24484170'
_publ_section_title
;
(<i>Z</i>)-Methyl
2-[(2-ethoxy-6-formylphenoxy)methyl]-3-(4-ethylphenyl)acrylate
;
loop_
    _publ_author_name
    _publ_author_address
    'Rajeswari Gangadharan'
;  Department of Physics
   Ethiraj College for Women (Autonomous)
   Chennai 600 008
   India
;
    'K. Sethusankar'
;  Department of Physics
   RKM Vivekananda College (Autonomous)
   Chennai 600 004
   India
;
    'Raman Selvakumar'
;  Department of Organic Chemistry
   University of Madras
   Maraimalai Campus
   Chennai 600 025
   India
;
    'Manickam Bakthadoss'
;  Department of Organic Chemistry
   University of Madras
   Maraimalai Campus
   Chennai 600 025
   India
;
data_I
_audit_creation_method     SHELXL-97
_chemical_name_systematic
;
(<i>Z</i>)-Methyl 2-[(2-ethoxy-6-formylphenoxy)methyl]-3-(4-ethylphenyl)acrylate
;
_chemical_name_common     ?
_chemical_formula_moiety     'C22 H24 O5'
_chemical_formula_sum     'C22 H24 O5'
_chemical_formula_iupac     'C22 H24 O5'
_chemical_formula_weight     368.41
_chemical_melting_point     ?
_symmetry_cell_setting     triclinic
_symmetry_space_group_name_H-M     'P -1'
_symmetry_space_group_name_Hall     '-P 1'
loop_
    _symmetry_equiv_pos_as_xyz
    'x, y, z'
    '-x, -y, -z'
_cell_length_a     9.6746(3)
_cell_length_b     9.9435(3)
_cell_length_c     10.7935(3)
_cell_angle_alpha     77.5950(10)
_cell_angle_beta     85.433(2)
_cell_angle_gamma     76.7520(10)
_cell_volume     986.59(5)
_cell_formula_units_Z     2
_cell_measurement_reflns_used     6646
_cell_measurement_theta_min     1.93
_cell_measurement_theta_max     31.72
_cell_measurement_temperature     293(2)
_exptl_crystal_description     block
_exptl_crystal_colour     colorless
_exptl_crystal_size_max     0.30
_exptl_crystal_size_mid     0.25
_exptl_crystal_size_min     0.20
_exptl_crystal_density_diffrn     1.240
_exptl_crystal_density_meas     ?
_exptl_crystal_density_method     'not measured'
_exptl_crystal_F_000     392
_exptl_absorpt_coefficient_mu     0.087
_exptl_absorpt_correction_type     none
_exptl_absorpt_process_details     ?
_exptl_absorpt_correction_T_min     ?
_exptl_absorpt_correction_T_max     ?
_exptl_special_details     ?
_diffrn_ambient_temperature     293(2)
_diffrn_radiation_type     MoK\a
_diffrn_radiation_wavelength     0.71073
_diffrn_radiation_source     'fine-focus sealed tube'
_diffrn_radiation_monochromator     graphite
_diffrn_measurement_device_type     'Bruker SMART APEXII area-detector'
_diffrn_measurement_method     '\w and \f scans'
_diffrn_detector_area_resol_mean     ?
_diffrn_reflns_number     25506
_diffrn_reflns_av_R_equivalents     0.0253
_diffrn_reflns_av_sigmaI/netI     0.0239
_diffrn_reflns_theta_min     1.93
_diffrn_reflns_theta_max     31.72
_diffrn_reflns_theta_full     25.00
_diffrn_measured_fraction_theta_max     0.994
_diffrn_measured_fraction_theta_full     1.000
_diffrn_reflns_limit_h_min     -13
_diffrn_reflns_limit_h_max     14
_diffrn_reflns_limit_k_min     -14
_diffrn_reflns_limit_k_max     14
_diffrn_reflns_limit_l_min     -15
_diffrn_reflns_limit_l_max     15
_diffrn_standards_number     ?
_diffrn_standards_interval_count     ?
_diffrn_standards_interval_time     ?
_diffrn_standards_decay_%     ?
_refine_special_details
;
Refinement of <i>F</i>^2^ against ALL reflections. The weighted <i>R</i>-factor
<i>wR</i> and goodness of fit <i>S</i> are based on <i>F</i>^2^, conventional
<i>R</i>-factors <i>R</i> are based on <i>F</i>, with <i>F</i> set to zero for
negative <i>F</i>^2^. The threshold expression of <i>F</i>^2^ >
\s(<i>F</i>^2^) is used only for calculating <i>R</i>-factors(gt) <i>etc</i>.
and is not relevant to the choice of reflections for refinement.
<i>R</i>-factors based on <i>F</i>^2^ are statistically about twice as large
as those based on <i>F</i>, and <i>R</i>- factors based on ALL data will be
even larger.
;
_reflns_number_total     6646
_reflns_number_gt     4400
_reflns_threshold_expression     I>2sigma(I)
_refine_ls_structure_factor_coef     Fsqd
_refine_ls_matrix_type     full
_refine_ls_R_factor_all     0.0799
_refine_ls_R_factor_gt     0.0510
_refine_ls_wR_factor_gt     0.1406
_refine_ls_wR_factor_ref     0.1636
_refine_ls_goodness_of_fit_ref     1.022
_refine_ls_restrained_S_all     1.022
_refine_ls_number_reflns     6646
_refine_ls_number_parameters     247
_refine_ls_number_restraints     0
_refine_ls_hydrogen_treatment     constr
_refine_ls_weighting_scheme     calc
_refine_ls_weighting_details
         'calc w=1/[\s^2^(Fo^2^)+(0.0830P)^2^+0.1225P] where P=(Fo^2^+2Fc^2^)/3'
_atom_sites_solution_hydrogens     geom
_atom_sites_solution_primary     direct
_atom_sites_solution_secondary     difmap
_refine_ls_shift/su_max     0.000
_refine_ls_shift/su_mean     0.000
_refine_diff_density_max     0.251
_refine_diff_density_min     -0.209
_refine_ls_extinction_method     none
_refine_ls_extinction_coef     ?
loop_
    _atom_type_symbol
    _atom_type_description
    _atom_type_scat_dispersion_real
    _atom_type_scat_dispersion_imag
    _atom_type_scat_source
    'C' 'C' 0.0033 0.0016
                         'International Tables Vol C Tables 4.2.6.8 and 6.1.1.4'
    'H' 'H' 0.0000 0.0000
                         'International Tables Vol C Tables 4.2.6.8 and 6.1.1.4'
    'O' 'O' 0.0106 0.0060
                         'International Tables Vol C Tables 4.2.6.8 and 6.1.1.4'
_computing_data_collection     'APEX2 (Bruker, 2008)'
_computing_cell_refinement     'SAINT (Bruker, 2008)'
_computing_data_reduction     'SAINT (Bruker, 2008)'
_computing_structure_solution     'SHELXS97 (Sheldrick, 2008)'
_computing_structure_refinement     'SHELXL97 (Sheldrick, 2008)'
_computing_molecular_graphics     'ORTEP-3 (Farrugia, 1997)'
_computing_publication_material
                            'SHELXL97 (Sheldrick, 2008) and PLATON (Spek, 2009)'
loop_
    _atom_site_type_symbol
    _atom_site_label
    _atom_site_fract_x
    _atom_site_fract_y
    _atom_site_fract_z
    _atom_site_U_iso_or_equiv
    _atom_site_adp_type
    _atom_site_calc_flag
    _atom_site_refinement_flags
    _atom_site_occupancy
    _atom_site_symmetry_multiplicity
    _atom_site_disorder_assembly
    _atom_site_disorder_group
    C C1 0.31037(15) 0.58360(15) 1.00970(12) 0.0513(3) Uani d . 1 1 . .
    H H1 0.3275 0.4934 1.0602 0.062 Uiso calc R 1 1 . .
    C C2 0.27416(17) 0.69925(18) 1.06433(12) 0.0587(4) Uani d . 1 1 . .
    H H2 0.2698 0.6871 1.1523 0.070 Uiso calc R 1 1 . .
    C C3 0.24384(16) 0.83397(16) 0.99082(13) 0.0544(3) Uani d . 1 1 . .
    H H3 0.2180 0.9113 1.0298 0.065 Uiso calc R 1 1 . .
    C C4 0.25171(13) 0.85470(13) 0.85931(12) 0.0429(3) Uani d . 1 1 . .
    C C5 0.29508(12) 0.73676(12) 0.80276(10) 0.0370(2) Uani d . 1 1 . .
    C C6 0.32154(13) 0.60162(13) 0.87760(11) 0.0407(2) Uani d . 1 1 . .
    C C7 0.35960(15) 0.47780(13) 0.81699(13) 0.0476(3) Uani d . 1 1 . .
    H H7 0.3812 0.4937 0.7303 0.057 Uiso calc R 1 1 . .
    C C8 0.14625(18) 1.10162(16) 0.82610(18) 0.0674(4) Uani d . 1 1 . .
    H H8A 0.2085 1.1287 0.8779 0.081 Uiso calc R 1 1 . .
    H H8B 0.0645 1.0803 0.8781 0.081 Uiso calc R 1 1 . .
    C C9 0.1000(2) 1.21793(18) 0.7157(2) 0.0875(6) Uani d . 1 1 . .
    H H9A 0.1819 1.2399 0.6664 0.131 Uiso calc R 1 1 . .
    H H9B 0.0477 1.2999 0.7455 0.131 Uiso calc R 1 1 . .
    H H9C 0.0405 1.1890 0.6640 0.131 Uiso calc R 1 1 . .
    C C10 0.41026(15) 0.83034(13) 0.61113(12) 0.0460(3) Uani d . 1 1 . .
    H H10A 0.4742 0.8363 0.6735 0.055 Uiso calc R 1 1 . .
    H H10B 0.3643 0.9254 0.5711 0.055 Uiso calc R 1 1 . .
    C C11 0.49176(13) 0.75448(12) 0.51363(11) 0.0411(3) Uani d . 1 1 . .
    C C12 0.60371(14) 0.63091(13) 0.56688(11) 0.0448(3) Uani d . 1 1 . .
    C C13 0.79009(18) 0.44609(17) 0.52593(16) 0.0675(4) Uani d . 1 1 . .
    H H13A 0.8616 0.4799 0.5595 0.101 Uiso calc R 1 1 . .
    H H13B 0.8308 0.4006 0.4575 0.101 Uiso calc R 1 1 . .
    H H13C 0.7542 0.3799 0.5915 0.101 Uiso calc R 1 1 . .
    C C14 0.47471(13) 0.79509(12) 0.38798(11) 0.0411(3) Uani d . 1 1 . .
    H H14 0.5362 0.7412 0.3376 0.049 Uiso calc R 1 1 . .
    C C15 0.37025(13) 0.91476(12) 0.32064(11) 0.0403(3) Uani d . 1 1 . .
    C C16 0.41376(13) 0.99223(13) 0.20705(10) 0.0415(3) Uani d . 1 1 . .
    H H16 0.5049 0.9635 0.1739 0.050 Uiso calc R 1 1 . .
    C C17 0.32363(13) 1.11147(13) 0.14246(11) 0.0436(3) Uani d . 1 1 . .
    H H17 0.3567 1.1638 0.0687 0.052 Uiso calc R 1 1 . .
    C C18 0.18579(14) 1.15383(13) 0.18558(12) 0.0438(3) Uani d . 1 1 . .
    C C19 0.13937(15) 1.07222(15) 0.29530(15) 0.0588(4) Uani d . 1 1 . .
    H H19 0.0455 1.0962 0.3239 0.071 Uiso calc R 1 1 . .
    C C20 0.23041(15) 0.95586(15) 0.36287(14) 0.0562(4) Uani d . 1 1 . .
    H H20 0.1976 0.9046 0.4374 0.067 Uiso calc R 1 1 . .
    C C21 0.08788(16) 1.28446(14) 0.11572(14) 0.0529(3) Uani d . 1 1 . .
    H H21A 0.1371 1.3239 0.0396 0.064 Uiso calc R 1 1 . .
    H H21B 0.0058 1.2580 0.0898 0.064 Uiso calc R 1 1 . .
    C C22 0.03783(18) 1.39611(16) 0.19423(17) 0.0664(4) Uani d . 1 1 . .
    H H22A -0.0149 1.3593 0.2678 0.100 Uiso calc R 1 1 . .
    H H22B -0.0219 1.4771 0.1445 0.100 Uiso calc R 1 1 . .
    H H22C 0.1185 1.4229 0.2203 0.100 Uiso calc R 1 1 . .
    O O1 0.36468(14) 0.35836(11) 0.87125(11) 0.0706(3) Uani d . 1 1 . .
    O O2 0.21967(11) 0.98154(9) 0.77707(9) 0.0546(3) Uani d . 1 1 . .
    O O3 0.30428(9) 0.75349(9) 0.67258(7) 0.0420(2) Uani d . 1 1 . .
    O O4 0.62780(13) 0.59403(13) 0.67774(9) 0.0718(3) Uani d . 1 1 . .
    O O5 0.67596(12) 0.56277(10) 0.47986(9) 0.0596(3) Uani d . 1 1 . .
loop_
    _atom_site_aniso_label
    _atom_site_aniso_U_11
    _atom_site_aniso_U_22
    _atom_site_aniso_U_33
    _atom_site_aniso_U_12
    _atom_site_aniso_U_13
    _atom_site_aniso_U_23
    C1 0.0547(8) 0.0589(8) 0.0368(6) -0.0115(6) -0.0013(5) -0.0034(5)
    C2 0.0677(9) 0.0775(10) 0.0329(6) -0.0189(7) 0.0017(6) -0.0135(6)
    C3 0.0581(8) 0.0663(8) 0.0470(7) -0.0161(6) 0.0069(6) -0.0294(6)
    C4 0.0428(6) 0.0439(6) 0.0434(6) -0.0083(5) 0.0031(5) -0.0150(5)
    C5 0.0374(6) 0.0427(6) 0.0313(5) -0.0076(4) 0.0004(4) -0.0103(4)
    C6 0.0399(6) 0.0442(6) 0.0367(5) -0.0080(4) 0.0002(4) -0.0072(4)
    C7 0.0534(7) 0.0417(6) 0.0442(6) -0.0067(5) 0.0025(5) -0.0065(5)
    C8 0.0644(10) 0.0504(8) 0.0862(11) 0.0030(7) 0.0051(8) -0.0307(8)
    C9 0.0839(13) 0.0477(9) 0.1221(17) 0.0050(8) -0.0087(12) -0.0170(9)
    C10 0.0620(8) 0.0391(6) 0.0384(6) -0.0151(5) 0.0069(5) -0.0099(4)
    C11 0.0490(7) 0.0375(5) 0.0353(5) -0.0085(5) 0.0015(5) -0.0061(4)
    C12 0.0506(7) 0.0459(6) 0.0354(6) -0.0084(5) -0.0033(5) -0.0043(5)
    C13 0.0659(10) 0.0592(9) 0.0648(9) 0.0140(7) -0.0140(7) -0.0106(7)
    C14 0.0472(6) 0.0359(5) 0.0366(5) -0.0041(4) 0.0007(5) -0.0059(4)
    C15 0.0462(6) 0.0352(5) 0.0372(5) -0.0057(4) -0.0009(5) -0.0061(4)
    C16 0.0410(6) 0.0471(6) 0.0335(5) -0.0054(5) -0.0007(4) -0.0065(4)
    C17 0.0480(7) 0.0451(6) 0.0351(5) -0.0096(5) -0.0041(5) -0.0021(4)
    C18 0.0460(7) 0.0378(6) 0.0463(6) -0.0065(5) -0.0064(5) -0.0064(5)
    C19 0.0440(7) 0.0520(7) 0.0676(9) -0.0015(5) 0.0100(6) 0.0019(6)
    C20 0.0522(8) 0.0474(7) 0.0569(8) -0.0064(6) 0.0117(6) 0.0063(6)
    C21 0.0512(7) 0.0462(7) 0.0557(8) -0.0027(5) -0.0115(6) -0.0029(6)
    C22 0.0629(9) 0.0505(8) 0.0788(10) 0.0062(7) -0.0115(8) -0.0145(7)
    O1 0.0969(9) 0.0419(5) 0.0657(7) -0.0109(5) 0.0071(6) -0.0030(5)
    O2 0.0641(6) 0.0391(5) 0.0563(5) -0.0010(4) 0.0073(5) -0.0149(4)
    O3 0.0526(5) 0.0433(4) 0.0317(4) -0.0127(3) 0.0005(3) -0.0090(3)
    O4 0.0754(8) 0.0890(8) 0.0372(5) 0.0058(6) -0.0124(5) -0.0039(5)
    O5 0.0704(7) 0.0530(5) 0.0423(5) 0.0145(5) -0.0087(4) -0.0085(4)
_geom_special_details
;
All e.s.d.'s (except the e.s.d. in the dihedral angle between two l.s. planes)
are estimated using the full covariance matrix. The cell e.s.d.'s are taken
into account individually in the estimation of e.s.d.'s in distances, angles
and torsion angles; correlations between e.s.d.'s in cell parameters are only
used when they are defined by crystal symmetry. An approximate (isotropic)
treatment of cell e.s.d.'s is used for estimating e.s.d.'s involving l.s.
planes.
;
loop_
    _geom_bond_atom_site_label_1
    _geom_bond_atom_site_label_2
    _geom_bond_site_symmetry_2
    _geom_bond_distance
    _geom_bond_publ_flag
    C1 C2 . 1.366(2) ?
    C1 C6 . 1.3969(17) ?
    C1 H1 . 0.9300 ?
    C2 C3 . 1.382(2) ?
    C2 H2 . 0.9300 ?
    C3 C4 . 1.3882(18) ?
    C3 H3 . 0.9300 ?
    C4 O2 . 1.3632(15) ?
    C4 C5 . 1.4019(16) ?
    C5 O3 . 1.3771(13) ?
    C5 C6 . 1.3901(16) ?
    C6 C7 . 1.4763(17) ?
    C7 O1 . 1.1978(16) ?
    C7 H7 . 0.9300 ?
    C8 O2 . 1.4259(16) ?
    C8 C9 . 1.488(3) ?
    C8 H8A . 0.9700 ?
    C8 H8B . 0.9700 ?
    C9 H9A . 0.9600 ?
    C9 H9B . 0.9600 ?
    C9 H9C . 0.9600 ?
    C10 O3 . 1.4520(15) ?
    C10 C11 . 1.4949(16) ?
    C10 H10A . 0.9700 ?
    C10 H10B . 0.9700 ?
    C11 C14 . 1.3414(16) ?
    C11 C12 . 1.4829(17) ?
    C12 O4 . 1.1990(15) ?
    C12 O5 . 1.3347(16) ?
    C13 O5 . 1.4370(16) ?
    C13 H13A . 0.9600 ?
    C13 H13B . 0.9600 ?
    C13 H13C . 0.9600 ?
    C14 C15 . 1.4696(15) ?
    C14 H14 . 0.9300 ?
    C15 C20 . 1.3905(18) ?
    C15 C16 . 1.3908(16) ?
    C16 C17 . 1.3856(16) ?
    C16 H16 . 0.9300 ?
    C17 C18 . 1.3785(18) ?
    C17 H17 . 0.9300 ?
    C18 C19 . 1.3901(19) ?
    C18 C21 . 1.5106(17) ?
    C19 C20 . 1.3853(19) ?
    C19 H19 . 0.9300 ?
    C20 H20 . 0.9300 ?
    C21 C22 . 1.509(2) ?
    C21 H21A . 0.9700 ?
    C21 H21B . 0.9700 ?
    C22 H22A . 0.9600 ?
    C22 H22B . 0.9600 ?
    C22 H22C . 0.9600 ?
loop_
    _geom_angle_atom_site_label_1
    _geom_angle_atom_site_label_2
    _geom_angle_atom_site_label_3
    _geom_angle_site_symmetry_1
    _geom_angle_site_symmetry_3
    _geom_angle
    _geom_angle_publ_flag
    C2 C1 C6 . . 119.61(12) ?
    C2 C1 H1 . . 120.2 ?
    C6 C1 H1 . . 120.2 ?
    C1 C2 C3 . . 121.00(12) ?
    C1 C2 H2 . . 119.5 ?
    C3 C2 H2 . . 119.5 ?
    C2 C3 C4 . . 120.52(12) ?
    C2 C3 H3 . . 119.7 ?
    C4 C3 H3 . . 119.7 ?
    O2 C4 C3 . . 125.90(11) ?
    O2 C4 C5 . . 115.38(10) ?
    C3 C4 C5 . . 118.72(12) ?
    O3 C5 C6 . . 119.47(10) ?
    O3 C5 C4 . . 120.26(10) ?
    C6 C5 C4 . . 120.17(10) ?
    C5 C6 C1 . . 119.87(11) ?
    C5 C6 C7 . . 119.81(10) ?
    C1 C6 C7 . . 120.32(11) ?
    O1 C7 C6 . . 124.82(12) ?
    O1 C7 H7 . . 117.6 ?
    C6 C7 H7 . . 117.6 ?
    O2 C8 C9 . . 107.34(15) ?
    O2 C8 H8A . . 110.2 ?
    C9 C8 H8A . . 110.2 ?
    O2 C8 H8B . . 110.2 ?
    C9 C8 H8B . . 110.2 ?
    H8A C8 H8B . . 108.5 ?
    C8 C9 H9A . . 109.5 ?
    C8 C9 H9B . . 109.5 ?
    H9A C9 H9B . . 109.5 ?
    C8 C9 H9C . . 109.5 ?
    H9A C9 H9C . . 109.5 ?
    H9B C9 H9C . . 109.5 ?
    O3 C10 C11 . . 108.76(10) ?
    O3 C10 H10A . . 109.9 ?
    C11 C10 H10A . . 109.9 ?
    O3 C10 H10B . . 109.9 ?
    C11 C10 H10B . . 109.9 ?
    H10A C10 H10B . . 108.3 ?
    C14 C11 C12 . . 120.99(11) ?
    C14 C11 C10 . . 125.04(11) ?
    C12 C11 C10 . . 113.86(10) ?
    O4 C12 O5 . . 122.44(12) ?
    O4 C12 C11 . . 123.71(12) ?
    O5 C12 C11 . . 113.84(10) ?
    O5 C13 H13A . . 109.5 ?
    O5 C13 H13B . . 109.5 ?
    H13A C13 H13B . . 109.5 ?
    O5 C13 H13C . . 109.5 ?
    H13A C13 H13C . . 109.5 ?
    H13B C13 H13C . . 109.5 ?
    C11 C14 C15 . . 127.62(11) ?
    C11 C14 H14 . . 116.2 ?
    C15 C14 H14 . . 116.2 ?
    C20 C15 C16 . . 117.66(11) ?
    C20 C15 C14 . . 124.35(11) ?
    C16 C15 C14 . . 117.99(11) ?
    C17 C16 C15 . . 121.10(11) ?
    C17 C16 H16 . . 119.4 ?
    C15 C16 H16 . . 119.4 ?
    C18 C17 C16 . . 121.16(11) ?
    C18 C17 H17 . . 119.4 ?
    C16 C17 H17 . . 119.4 ?
    C17 C18 C19 . . 117.90(11) ?
    C17 C18 C21 . . 121.17(11) ?
    C19 C18 C21 . . 120.94(12) ?
    C20 C19 C18 . . 121.21(13) ?
    C20 C19 H19 . . 119.4 ?
    C18 C19 H19 . . 119.4 ?
    C19 C20 C15 . . 120.81(12) ?
    C19 C20 H20 . . 119.6 ?
    C15 C20 H20 . . 119.6 ?
    C22 C21 C18 . . 113.21(12) ?
    C22 C21 H21A . . 108.9 ?
    C18 C21 H21A . . 108.9 ?
    C22 C21 H21B . . 108.9 ?
    C18 C21 H21B . . 108.9 ?
    H21A C21 H21B . . 107.7 ?
    C21 C22 H22A . . 109.5 ?
    C21 C22 H22B . . 109.5 ?
    H22A C22 H22B . . 109.5 ?
    C21 C22 H22C . . 109.5 ?
    H22A C22 H22C . . 109.5 ?
    H22B C22 H22C . . 109.5 ?
    C4 O2 C8 . . 118.22(11) ?
    C5 O3 C10 . . 114.56(9) ?
    C12 O5 C13 . . 115.99(11) ?
loop_
    _geom_torsion_atom_site_label_1
    _geom_torsion_atom_site_label_2
    _geom_torsion_atom_site_label_3
    _geom_torsion_atom_site_label_4
    _geom_torsion_site_symmetry_1
    _geom_torsion_site_symmetry_2
    _geom_torsion_site_symmetry_3
    _geom_torsion_site_symmetry_4
    _geom_torsion
    _geom_torsion_publ_flag
    C6 C1 C2 C3 . . . . 2.1(2) ?
    C1 C2 C3 C4 . . . . -1.0(2) ?
    C2 C3 C4 O2 . . . . 177.56(13) ?
    C2 C3 C4 C5 . . . . -1.9(2) ?
    O2 C4 C5 O3 . . . . 0.58(17) ?
    C3 C4 C5 O3 . . . . -179.90(11) ?
    O2 C4 C5 C6 . . . . -175.87(11) ?
    C3 C4 C5 C6 . . . . 3.65(18) ?
    O3 C5 C6 C1 . . . . -179.04(11) ?
    C4 C5 C6 C1 . . . . -2.56(18) ?
    O3 C5 C6 C7 . . . . 0.21(18) ?
    C4 C5 C6 C7 . . . . 176.69(11) ?
    C2 C1 C6 C5 . . . . -0.3(2) ?
    C2 C1 C6 C7 . . . . -179.58(13) ?
    C5 C6 C7 O1 . . . . -168.90(14) ?
    C1 C6 C7 O1 . . . . 10.3(2) ?
    O3 C10 C11 C14 . . . . 103.91(14) ?
    O3 C10 C11 C12 . . . . -79.81(13) ?
    C14 C11 C12 O4 . . . . 176.44(14) ?
    C10 C11 C12 O4 . . . . 0.0(2) ?
    C14 C11 C12 O5 . . . . -3.89(18) ?
    C10 C11 C12 O5 . . . . 179.67(11) ?
    C12 C11 C14 C15 . . . . -179.59(12) ?
    C10 C11 C14 C15 . . . . -3.6(2) ?
    C11 C14 C15 C20 . . . . -38.7(2) ?
    C11 C14 C15 C16 . . . . 141.38(14) ?
    C20 C15 C16 C17 . . . . 4.00(19) ?
    C14 C15 C16 C17 . . . . -176.03(11) ?
    C15 C16 C17 C18 . . . . -2.89(19) ?
    C16 C17 C18 C19 . . . . -0.7(2) ?
    C16 C17 C18 C21 . . . . 179.52(12) ?
    C17 C18 C19 C20 . . . . 3.1(2) ?
    C21 C18 C19 C20 . . . . -177.14(14) ?
    C18 C19 C20 C15 . . . . -1.9(3) ?
    C16 C15 C20 C19 . . . . -1.6(2) ?
    C14 C15 C20 C19 . . . . 178.41(14) ?
    C17 C18 C21 C22 . . . . -118.36(15) ?
    C19 C18 C21 C22 . . . . 61.87(19) ?
    C3 C4 O2 C8 . . . . -12.8(2) ?
    C5 C4 O2 C8 . . . . 166.63(12) ?
    C9 C8 O2 C4 . . . . -169.18(14) ?
    C6 C5 O3 C10 . . . . -119.28(12) ?
    C4 C5 O3 C10 . . . . 64.25(14) ?
    C11 C10 O3 C5 . . . . 135.17(10) ?
    O4 C12 O5 C13 . . . . -3.1(2) ?
    C11 C12 O5 C13 . . . . 177.20(13) ?
loop_
    _geom_hbond_atom_site_label_D
    _geom_hbond_atom_site_label_H
    _geom_hbond_atom_site_label_A
    _geom_hbond_site_symmetry_A
    _geom_hbond_distance_DH
    _geom_hbond_distance_HA
    _geom_hbond_distance_DA
    _geom_hbond_angle_DHA
    C7 H7 O5 2_666 0.93 2.58 3.368(2) 143
    C17 H17 O1 1_564 0.93 2.56 3.454(2) 161
