# Supplementary material for: (Z)-Methyl 2-[(2-eth­oxy-6-formyl­phen­oxy)meth­yl]-3-(4-ethyl­phen­yl)acrylate
Source: Acta Crystallogr Sect E Struct Rep Online. 2011 Nov 9;67(Pt 12):o3245. doi: 10.1107/S1600536811046587 (PMC3238902; doi:10.1107/S1600536811046587)
Supplement: Supplementary file 2 [file e-67-o3245-Isup2.hkl]

#
# h,k,l, Fc-squared, Fo-squared, sigma(Fo-squared) and status flag
#
data_I
_shelx_title ' PRSKII247 in P-1'
_shelx_refln_list_code          4
_shelx_F_calc_maximum      120.15
_exptl_crystal_F_000       392.00
_reflns_d_resolution_high  0.6759
 
loop_
 _symmetry_equiv_pos_as_xyz
 'x, y, z'
 '-x, -y, -z'
 
_cell_length_a     9.6746
_cell_length_b     9.9435
_cell_length_c    10.7935
_cell_angle_alpha  77.595
_cell_angle_beta   85.433
_cell_angle_gamma  76.752
 
_shelx_F_squared_multiplier     1.000
 
loop_
 _refln_index_h
 _refln_index_k
 _refln_index_l
 _refln_F_squared_calc
 _refln_F_squared_meas
 _refln_F_squared_sigma
 _refln_observed_status
   1   0   0     2766.04     1846.08     49.40 o
   2   0   0     4968.91     4657.76     38.17 o
   3   0   0     1440.89     1502.90     12.28 o
   4   0   0      124.82      130.34      1.46 o
   5   0   0       20.14       19.47      0.42 o
   6   0   0       45.18       50.99      0.82 o
   7   0   0       62.06       59.72      0.96 o
   8   0   0        4.83        3.53      0.37 o
   9   0   0        0.00       -0.59      0.59 o
  10   0   0       15.05       14.31      1.31 o
  11   0   0       25.28       21.72      1.64 o
  12   0   0        0.26       -0.15      0.85 o
  13   0   0        2.77        4.00      1.30 o
 -13   1   0        0.00       -0.73      1.43 o
 -12   1   0       12.38       11.81      1.61 o
 -11   1   0       13.26       14.04      2.55 o
 -10   1   0        3.15        2.96      0.89 o
  -9   1   0        0.25       -0.60      0.83 o
  -8   1   0        8.76        8.54      0.60 o
  -7   1   0        2.78        2.97      0.30 o
  -6   1   0        4.87        4.16      0.30 o
  -5   1   0      157.89      155.96      1.77 o
  -4   1   0      241.29      255.21      2.28 o
  -3   1   0        4.43        2.99      0.14 o
  -2   1   0      831.96      830.86      6.06 o
  -1   1   0        4.28        2.28      0.07 o
   0   1   0       10.98        9.62      0.44 o
   1   1   0     1381.20     1281.34     15.33 o
   2   1   0     2596.76     2545.20     21.56 o
   3   1   0    14436.93    11733.66    180.11 o
   4   1   0      374.02      390.49      3.71 o
   5   1   0     1412.95     1538.57     14.26 o
   6   1   0      909.10      934.31      9.23 o
   7   1   0       27.92       30.96      0.72 o
   8   1   0       48.51       45.57      1.03 o
   9   1   0        1.01        0.54      0.48 o
  10   1   0        4.42        3.97      0.97 o
  11   1   0        0.01       -0.39      1.17 o
  12   1   0        0.93        1.04      0.92 o
  13   1   0        0.02        1.57      1.42 o
  14   1   0        0.75       -1.46      1.46 o
 -13   2   0        0.44        2.35      1.70 o
 -12   2   0        0.74        0.26      1.38 o
 -11   2   0       11.17       15.77      2.18 o
 -10   2   0        1.07        1.40      0.65 o
  -9   2   0        0.94        0.21      0.45 o
  -8   2   0        7.89        7.52      0.42 o
  -7   2   0       50.69       51.11      0.98 o
  -6   2   0      239.07      226.30      2.42 o
  -5   2   0      283.97      281.88      2.58 o
  -4   2   0      169.69      191.20      1.63 o
  -3   2   0      244.51      241.75      1.90 o
  -2   2   0      624.39      603.60      5.18 o
  -1   2   0      211.98      218.85      1.76 o
   0   2   0       14.39       14.70      0.30 o
   1   2   0      218.85      264.98      3.27 o
   2   2   0     6063.72     5658.55     64.86 o
   3   2   0     1208.01     1276.17     11.42 o
   4   2   0      775.30      830.83      8.07 o
   5   2   0     1987.20     2115.50     18.88 o
   6   2   0      619.09      634.22      6.37 o
   7   2   0      615.55      647.09      6.57 o
   8   2   0        0.49       -0.33      0.33 o
   9   2   0      209.50      199.56      3.33 o
  10   2   0       68.59       63.85      1.90 o
  11   2   0        9.42       11.11      1.32 o
  12   2   0        0.00        0.57      1.23 o
  13   2   0        0.23       -1.30      1.30 o
  14   2   0        0.90        1.23      1.82 o
 -12   3   0        4.47        8.84      2.09 o
 -11   3   0        0.05        0.05      1.01 o
 -10   3   0        0.83        1.07      0.54 o
  -9   3   0        7.79        8.59      0.56 o
  -8   3   0       62.96       61.45      1.11 o
  -7   3   0       97.17       90.77      1.38 o
  -6   3   0      238.75      238.27      2.38 o
  -5   3   0       39.69       39.25      0.59 o
  -4   3   0       85.33       86.99      0.94 o
  -3   3   0      365.79      400.39      3.31 o
  -2   3   0      514.31      545.59      4.45 o
  -1   3   0      481.43      481.39      4.16 o
   0   3   0       21.13       17.67      0.33 o
   1   3   0      344.40      368.52      9.84 o
   2   3   0     1003.00     1006.01     12.98 o
   3   3   0        4.04        0.12      0.16 o
   4   3   0      328.47      341.84      4.19 o
   5   3   0      324.16      342.45      3.85 o
   6   3   0       11.06       12.69      0.59 o
   7   3   0       65.02       79.34      1.21 o
   8   3   0       85.93       86.71      1.67 o
   9   3   0       12.00       13.08      0.66 o
  10   3   0       22.20       22.15      0.87 o
  11   3   0       20.39       17.64      1.28 o
  12   3   0        0.15       -0.46      0.67 o
  13   3   0        2.31        1.23      0.88 o
  14   3   0        4.09        5.01      1.92 o
 -12   4   0        6.93        6.49      0.84 o
 -11   4   0        0.02        0.80      0.61 o
 -10   4   0       28.47       27.50      1.59 o
  -9   4   0        1.72        2.65      0.55 o
  -8   4   0        1.12        1.17      0.41 o
  -7   4   0        0.21        0.01      0.25 o
  -6   4   0      168.33      154.35      1.73 o
  -5   4   0       59.37       53.48      0.75 o
  -4   4   0       74.29       70.57      0.80 o
  -3   4   0       68.76       73.22      0.93 o
  -2   4   0      233.98      302.99      2.72 o
  -1   4   0       30.07       33.58      0.58 o
   0   4   0       56.60       54.67      0.92 o
   1   4   0       13.74       15.59      0.75 o
   2   4   0       17.51       14.13      0.64 o
   3   4   0      563.55      605.58      6.44 o
   4   4   0      693.49      721.71      7.72 o
   5   4   0      370.52      383.05      4.76 o
   6   4   0       57.99       63.14      1.10 o
   7   4   0        1.74        2.10      0.31 o
   8   4   0        8.22        7.11      0.52 o
   9   4   0        0.44        0.88      0.44 o
  10   4   0        7.88        9.06      1.26 o
  11   4   0        2.27       -0.98      0.98 o
  12   4   0        3.64        1.79      1.39 o
  13   4   0        4.76        4.39      1.69 o
  14   4   0       10.68       14.09      2.42 o
 -11   5   0       39.38       39.94      1.55 o
 -10   5   0        9.74       10.72      0.74 o
  -9   5   0       25.51       23.33      1.37 o
  -8   5   0        6.12        5.75      0.63 o
  -7   5   0       51.76       55.02      1.01 o
  -6   5   0       51.49       48.49      0.84 o
  -5   5   0       30.53       28.95      0.50 o
  -4   5   0      116.62      114.68      1.68 o
  -3   5   0      113.78      109.25      1.25 o
  -2   5   0      152.53      143.73      1.43 o
  -1   5   0      856.70      945.38      8.89 o
   0   5   0      356.68      392.66      6.71 o
   1   5   0        6.85        5.48      0.56 o
   2   5   0       22.09       24.72      1.07 o
   3   5   0       73.01       70.48      1.23 o
   4   5   0       23.28       30.79      0.64 o
   5   5   0       16.91       17.37      0.52 o
   6   5   0        2.31        1.72      0.29 o
   7   5   0       30.29       31.38      0.83 o
   8   5   0       11.59       11.88      0.68 o
   9   5   0       14.34       13.49      0.87 o
  10   5   0        6.46        7.82      0.78 o
  11   5   0        0.99        0.53      0.57 o
  12   5   0        0.12       -1.09      1.09 o
  13   5   0        0.81        0.51      1.46 o
  14   5   0        0.64        2.13      1.63 o
 -11   6   0        6.52        6.88      1.43 o
 -10   6   0        3.58        4.87      1.33 o
  -9   6   0        1.19        1.56      0.56 o
  -8   6   0       44.84       44.97      2.84 o
  -7   6   0       44.65       43.46      1.33 o
  -6   6   0       71.76       70.17      1.43 o
  -5   6   0      294.36      274.67      3.58 o
  -4   6   0       17.80       20.25      0.61 o
  -3   6   0       56.84       50.67      0.76 o
  -2   6   0        1.43        1.86      0.17 o
  -1   6   0       33.78       31.68      1.51 o
   0   6   0      210.09      216.64      3.50 o
   1   6   0       12.04       16.96      0.84 o
   2   6   0        3.33        2.35      1.41 o
   3   6   0      249.57      270.12      5.76 o
   4   6   0        8.88       10.90      0.28 o
   5   6   0      429.64      446.00      4.96 o
   6   6   0      329.73      348.11      4.06 o
   7   6   0       27.98       24.48      0.92 o
   8   6   0       14.47       17.02      0.95 o
   9   6   0        2.67        2.20      0.59 o
  10   6   0        0.22        0.14      0.57 o
  11   6   0        2.40        2.03      0.67 o
  12   6   0        1.49        1.88      1.28 o
  13   6   0        1.11        1.98      1.43 o
 -10   7   0        0.00       -0.77      1.66 o
  -9   7   0        0.13       -0.83      0.90 o
  -8   7   0       32.31       32.86      1.52 o
  -7   7   0       21.16       23.20      1.20 o
  -6   7   0       61.97       61.77      1.55 o
  -5   7   0       36.40       32.96      1.07 o
  -4   7   0      291.16      274.66      3.52 o
  -3   7   0        0.00        0.12      0.27 o
  -2   7   0      385.83      372.33      3.97 o
  -1   7   0        1.58        2.75      0.24 o
   0   7   0       43.21       33.66      1.27 o
   1   7   0       61.01       72.43      1.96 o
   2   7   0       43.52       49.06      1.79 o
   3   7   0       20.27       20.22      1.19 o
   4   7   0        1.06        1.10      0.64 o
   5   7   0       78.31       78.76      1.07 o
   6   7   0        2.16        2.40      0.33 o
   7   7   0       18.48       17.57      0.78 o
   8   7   0       39.45       45.82      2.07 o
   9   7   0       18.16       16.62      0.96 o
  10   7   0       22.16       19.92      1.13 o
  11   7   0        7.03        6.54      1.33 o
  12   7   0        2.80        2.16      1.27 o
  13   7   0        0.17        2.82      1.33 o
  -9   8   0        2.37        2.31      1.23 o
  -8   8   0        0.70        1.09      0.70 o
  -7   8   0       11.65       13.57      1.03 o
  -6   8   0        9.57       11.31      0.86 o
  -5   8   0        1.06        1.29      0.57 o
  -4   8   0        2.74        2.03      0.35 o
  -3   8   0       75.68       75.47      1.15 o
  -2   8   0       19.49       16.43      0.60 o
  -1   8   0      284.37      268.52      3.27 o
   0   8   0       53.60       52.86      1.83 o
   1   8   0       73.25       64.74      1.96 o
   2   8   0       38.74       36.86      1.45 o
   3   8   0        0.01       -0.53      0.53 o
   4   8   0        6.40        6.26      1.31 o
   5   8   0        1.79        1.62      0.63 o
   6   8   0        0.00       -0.15      0.22 o
   7   8   0       13.28       12.79      0.57 o
   8   8   0        0.39        0.71      0.51 o
   9   8   0        2.30        1.82      0.57 o
  10   8   0       57.13       57.23      1.83 o
  11   8   0       12.18       11.16      1.01 o
  12   8   0        2.11        1.72      0.82 o
  13   8   0        0.24       -0.61      1.04 o
  -8   9   0        1.55        1.01      0.76 o
  -7   9   0        0.00       -0.60      0.60 o
  -6   9   0       20.91       26.37      2.10 o
  -5   9   0       26.18       31.45      1.56 o
  -4   9   0        2.02        1.49      0.45 o
  -3   9   0        6.24        3.79      0.61 o
  -2   9   0       50.24       46.92      1.20 o
  -1   9   0       16.30       16.57      0.58 o
   0   9   0        3.76        2.46      0.74 o
   1   9   0        0.01       -0.64      0.64 o
   2   9   0      100.44      104.68      2.81 o
   3   9   0       69.98       71.94      3.18 o
   4   9   0        0.08        0.12      1.08 o
   5   9   0       11.57       11.72      1.02 o
   6   9   0        0.87        0.18      0.45 o
   7   9   0        1.75        2.25      0.57 o
   8   9   0        0.28       -0.41      0.43 o
   9   9   0        0.04       -0.24      0.45 o
  10   9   0        7.35        6.57      0.67 o
  11   9   0        0.63        0.57      0.64 o
  12   9   0        1.93        2.33      0.84 o
  -7  10   0        1.16        1.17      0.70 o
  -6  10   0        2.36        1.62      0.62 o
  -5  10   0        3.18        3.31      0.55 o
  -4  10   0        0.57        1.36      0.96 o
  -3  10   0        1.81        1.21      0.82 o
  -2  10   0        9.24       10.18      0.87 o
  -1  10   0        0.51        0.94      0.51 o
   0  10   0        0.89        1.02      0.65 o
   1  10   0       16.23       15.88      1.16 o
   2  10   0       45.17       47.83      1.90 o
   3  10   0        3.34        2.54      0.79 o
   4  10   0       37.18       37.87      3.04 o
   5  10   0        0.77       -0.10      0.51 o
   6  10   0        4.63        3.60      0.99 o
   7  10   0        0.06        0.00      0.70 o
   8  10   0        4.90        2.82      1.63 o
   9  10   0        4.89        3.78      0.98 o
  10  10   0        1.66        1.47      0.60 o
  11  10   0        0.04        0.07      0.84 o
  12  10   0        0.08        0.16      0.94 o
  -6  11   0        0.06       -0.35      0.95 o
  -5  11   0        5.18        6.07      1.69 o
  -4  11   0        0.07        0.39      1.15 o
  -3  11   0        4.86        4.83      1.71 o
  -2  11   0        1.13        2.38      0.46 o
  -1  11   0        0.78        0.42      0.59 o
   0  11   0        8.29        8.80      1.03 o
   1  11   0       23.05       27.77      1.56 o
   2  11   0       15.30       18.21      1.33 o
   3  11   0        0.11        0.18      0.72 o
   4  11   0       96.47      101.71      5.51 o
   5  11   0       11.88       10.27      0.86 o
   6  11   0        1.15        0.54      0.63 o
   7  11   0        3.33        1.76      0.78 o
   8  11   0        0.00        0.37      1.49 o
   9  11   0        0.69       -0.28      1.54 o
  10  11   0        0.42        1.35      0.84 o
  11  11   0        0.05       -0.16      0.85 o
  -5  12   0        0.58       -1.20      1.20 o
  -4  12   0        2.69        1.13      0.94 o
  -3  12   0        0.32       -0.31      1.19 o
  -2  12   0        9.79        9.05      1.12 o
  -1  12   0        3.98        4.87      1.40 o
   0  12   0        6.18        7.52      0.85 o
   1  12   0        5.43        6.74      1.49 o
   2  12   0        1.27        1.97      0.90 o
   3  12   0        3.25        4.79      0.97 o
   4  12   0       12.75       14.78      1.66 o
   5  12   0        1.11        2.62      1.52 o
   6  12   0        8.41        6.62      1.41 o
   7  12   0        3.06        1.83      1.25 o
   8  12   0        0.04       -1.25      1.44 o
   9  12   0        2.31        1.73      0.82 o
  10  12   0        0.33       -0.76      0.76 o
  -3  13   0        3.00        3.57      1.27 o
  -2  13   0        4.71        4.12      0.97 o
  -1  13   0        5.99        5.79      0.61 o
   0  13   0        2.33        3.00      0.66 o
   1  13   0       12.18       14.53      2.45 o
   2  13   0        5.04        3.86      1.23 o
   3  13   0        0.08       -0.98      0.98 o
   4  13   0        0.06       -0.67      1.57 o
   5  13   0        2.07       -0.31      1.57 o
   6  13   0        0.74        1.26      1.08 o
   7  13   0        0.47       -1.09      1.58 o
   8  13   0        2.33        1.49      1.69 o
   0  14   0        0.09       -0.56      0.76 o
   1  14   0        0.98        2.42      1.72 o
   2  14   0        0.38       -1.54      1.54 o
   3  14   0        0.19        0.48      1.20 o
   4  14   0        2.62        2.21      1.77 o
   5  14   0        1.61        3.00      1.92 o
   6  14   0        0.02       -0.32      1.48 o
  -4 -14   1        0.43        2.36      1.93 o
  -3 -14   1        1.54        1.30      1.71 o
  -2 -14   1        0.41       -0.39      1.44 o
  -8 -13   1        1.11        0.53      0.82 o
  -7 -13   1        0.58       -0.56      0.56 o
  -6 -13   1        0.08        0.15      0.66 o
  -5 -13   1        1.21       -0.76      1.55 o
  -4 -13   1        6.24        7.61      2.23 o
  -3 -13   1        0.15       -0.83      0.83 o
  -2 -13   1        0.03       -0.57      1.20 o
  -1 -13   1        0.24       -1.03      1.42 o
   0 -13   1        2.45        1.84      0.99 o
   1 -13   1        0.07       -0.44      0.44 o
   2 -13   1        4.24        3.45      0.98 o
  -9 -12   1        3.61        3.74      0.93 o
  -8 -12   1        0.01        0.97      0.71 o
  -7 -12   1        1.22        0.10      1.12 o
  -6 -12   1        0.97       -0.38      0.67 o
  -5 -12   1        1.96        1.75      1.64 o
  -4 -12   1        0.03        2.28      1.16 o
  -3 -12   1        2.93        4.43      0.97 o
  -2 -12   1        1.26        2.27      1.40 o
  -1 -12   1        2.29        5.73      2.01 o
   0 -12   1        1.42        1.23      0.35 o
   1 -12   1        3.11        2.90      0.50 o
   2 -12   1        3.51        4.18      0.92 o
   3 -12   1        2.28        1.79      0.92 o
   4 -12   1        2.93        3.81      2.02 o
 -10 -11   1        0.98        0.96      0.80 o
  -9 -11   1        0.48       -0.70      0.70 o
  -8 -11   1        2.51        1.57      1.44 o
  -7 -11   1       23.17       22.09      1.49 o
  -6 -11   1        0.04       -0.50      0.62 o
  -5 -11   1        0.47        0.09      0.52 o
  -4 -11   1        0.13        0.99      0.93 o
  -3 -11   1        7.91        5.51      0.96 o
  -2 -11   1        0.18        0.60      0.70 o
  -1 -11   1        2.80        2.16      1.14 o
   0 -11   1       15.91       15.83      0.93 o
   1 -11   1        7.97        8.70      1.05 o
   2 -11   1        3.86        4.72      1.38 o
   3 -11   1        0.78        1.71      0.99 o
   4 -11   1        5.05        5.65      1.09 o
   5 -11   1        0.01       -0.88      0.88 o
   6 -11   1        2.19        2.62      1.16 o
 -11 -10   1        0.54        0.14      0.60 o
 -10 -10   1        0.33        0.29      0.66 o
  -9 -10   1        0.39       -0.10      0.68 o
  -8 -10   1        0.38        0.03      0.62 o
  -7 -10   1       12.77       14.54      2.27 o
  -6 -10   1        6.73        5.86      0.83 o
  -5 -10   1        0.85        0.08      0.87 o
  -4 -10   1       41.67       43.83      3.26 o
  -3 -10   1       77.97       78.94      2.50 o
  -2 -10   1      157.19      151.01      3.96 o
  -1 -10   1        1.01        0.20      0.85 o
   0 -10   1       13.62       14.72      1.64 o
   1 -10   1       38.10       37.85      0.99 o
   2 -10   1       11.79       10.31      0.69 o
   3 -10   1        0.06        0.63      0.88 o
   4 -10   1       14.84       16.52      1.94 o
   5 -10   1        0.01       -0.40      0.40 o
   6 -10   1        5.21        6.02      0.89 o
   7 -10   1        6.55        7.59      0.92 o
 -12  -9   1        1.64        1.25      1.29 o
 -11  -9   1        0.66        0.98      0.65 o
 -10  -9   1        4.20        4.28      0.71 o
  -9  -9   1        4.40        4.05      0.72 o
  -8  -9   1        0.94        0.83      0.43 o
  -7  -9   1        0.88        1.12      0.70 o
  -6  -9   1        6.13        6.41      0.82 o
  -5  -9   1       26.97       22.85      1.42 o
  -4  -9   1        0.68       -0.48      1.08 o
  -3  -9   1        1.32        1.63      0.84 o
  -2  -9   1       94.25       98.22      2.69 o
  -1  -9   1       50.53       47.08      1.78 o
   0  -9   1        0.04        1.52      0.91 o
   1  -9   1       13.43       12.69      0.62 o
   2  -9   1       16.58       13.28      0.94 o
   3  -9   1       13.04        9.97      0.65 o
   4  -9   1       12.92       12.57      1.17 o
   5  -9   1        0.40       -0.23      0.60 o
   6  -9   1        0.23        0.62      0.54 o
   7  -9   1       10.28       11.47      1.02 o
   8  -9   1        0.17       -0.65      0.65 o
 -13  -8   1        2.50        1.15      1.17 o
 -12  -8   1        0.34        0.83      0.74 o
 -11  -8   1        0.33       -0.10      0.59 o
 -10  -8   1        0.21       -0.28      0.51 o
  -9  -8   1        3.21        2.55      0.52 o
  -8  -8   1        0.01       -0.18      0.33 o
  -7  -8   1       13.99       15.51      0.71 o
  -6  -8   1        5.22        5.05      0.38 o
  -5  -8   1       19.62       19.28      1.03 o
  -4  -8   1       41.07       45.11      2.84 o
  -3  -8   1       38.01       38.04      2.10 o
  -2  -8   1      172.86      163.35      5.99 o
  -1  -8   1        8.18        8.29      0.86 o
   0  -8   1      536.91      504.51      9.02 o
   1  -8   1        1.11        0.48      0.42 o
   2  -8   1        3.16        2.46      0.31 o
   3  -8   1        5.68        5.67      0.40 o
   4  -8   1       30.20       26.87      0.78 o
   5  -8   1        9.54        9.50      0.69 o
   6  -8   1        1.46        2.01      0.59 o
   7  -8   1       27.10       31.79      1.41 o
   8  -8   1        1.07        0.68      0.73 o
   9  -8   1        2.73        3.06      1.30 o
 -13  -7   1        0.14        1.28      1.28 o
 -12  -7   1        9.45       10.50      1.66 o
 -11  -7   1        0.04        0.24      0.57 o
 -10  -7   1        2.66        2.35      0.64 o
  -9  -7   1       11.36       12.32      0.88 o
  -8  -7   1       13.71       12.19      0.70 o
  -7  -7   1        1.97        3.52      0.40 o
  -6  -7   1       53.90       55.55      1.22 o
  -5  -7   1        4.04        3.63      0.29 o
  -4  -7   1       96.59       93.99      2.63 o
  -3  -7   1      161.85      163.35      4.04 o
  -2  -7   1       12.30        9.23      0.92 o
  -1  -7   1       28.11       22.96      1.35 o
   0  -7   1        2.24        0.81      0.50 o
   1  -7   1       37.30       28.45      0.66 o
   2  -7   1        0.02       -0.14      0.27 o
   3  -7   1      378.57      368.60      4.03 o
   4  -7   1       15.79       12.22      0.56 o
   5  -7   1       18.87       15.00      0.89 o
   6  -7   1       22.09       19.73      0.91 o
   7  -7   1        0.01       -0.52      0.52 o
   8  -7   1        5.68        3.75      0.79 o
   9  -7   1        0.00       -1.15      1.23 o
  10  -7   1        0.31        0.93      0.95 o
 -13  -6   1        0.00        0.79      1.30 o
 -12  -6   1        2.35        1.54      1.19 o
 -11  -6   1        3.28        3.35      0.83 o
 -10  -6   1        1.31        2.79      0.63 o
  -9  -6   1      176.78      175.98      3.52 o
  -8  -6   1      101.29      106.94      2.45 o
  -7  -6   1        6.01        5.67      0.45 o
  -6  -6   1       24.35       24.45      0.74 o
  -5  -6   1        2.10        1.48      0.23 o
  -4  -6   1        7.46        8.21      0.34 o
  -3  -6   1        0.00       -0.13      0.41 o
  -2  -6   1        0.01        0.03      0.44 o
  -1  -6   1       68.04       71.63      2.16 o
   0  -6   1      109.24      103.65      2.39 o
   1  -6   1        1.18        0.53      0.53 o
   2  -6   1      202.65      201.71      2.27 o
   3  -6   1        0.53        0.69      0.20 o
   4  -6   1        0.95        1.22      0.27 o
   5  -6   1       71.34       73.18      1.27 o
   6  -6   1       83.90       85.83      1.63 o
   7  -6   1       30.27       30.75      1.12 o
   8  -6   1        2.02        1.87      0.69 o
   9  -6   1       43.62       49.02      2.44 o
  10  -6   1        4.78        2.46      1.14 o
  11  -6   1        1.65        0.27      1.04 o
 -13  -5   1        0.35        2.68      1.50 o
 -12  -5   1        1.15        0.20      1.17 o
 -11  -5   1        2.71        4.99      0.92 o
 -10  -5   1        0.09        0.66      0.51 o
  -9  -5   1        0.23        0.64      0.50 o
  -8  -5   1        6.60        6.75      0.59 o
  -7  -5   1      114.53      124.35      1.82 o
  -6  -5   1       44.73       51.90      0.98 o
  -5  -5   1      246.80      268.93      3.46 o
  -4  -5   1        3.32        6.03      0.28 o
  -3  -5   1      670.87      720.16      9.44 o
  -2  -5   1      441.55      439.97      8.63 o
  -1  -5   1        7.42       15.36      0.72 o
   0  -5   1      233.43      242.19      4.30 o
   1  -5   1      174.29      192.55      2.60 o
   2  -5   1       51.23       45.51      0.63 o
   3  -5   1       27.03       25.55      0.49 o
   4  -5   1        0.06        0.01      0.19 o
   5  -5   1        3.75        2.72      0.31 o
   6  -5   1       18.64       15.36      0.45 o
   7  -5   1        2.38        1.55      0.30 o
   8  -5   1       68.87       69.86      1.23 o
   9  -5   1        0.00        0.31      0.39 o
  10  -5   1        0.27       -0.31      0.42 o
  11  -5   1        2.11        2.11      0.54 o
 -14  -4   1        0.70        2.19      1.70 o
 -13  -4   1        2.87        3.22      1.63 o
 -12  -4   1        1.80        2.23      1.34 o
 -11  -4   1        0.08        0.37      1.20 o
 -10  -4   1        0.03       -0.29      0.38 o
  -9  -4   1        3.84        4.96      0.72 o
  -8  -4   1       21.00       19.15      0.69 o
  -7  -4   1        6.03        7.14      0.40 o
  -6  -4   1      134.53      138.24      1.75 o
  -5  -4   1      160.23      180.78      2.48 o
  -4  -4   1     1553.82     1636.34     18.72 o
  -3  -4   1        7.38        8.15      0.27 o
  -2  -4   1      805.65      849.22     11.15 o
  -1  -4   1      387.77      427.37      5.11 o
   0  -4   1      807.02      907.91     10.95 o
   1  -4   1     2057.80     2284.73     22.68 o
   2  -4   1        0.14        0.63      0.14 o
   3  -4   1      122.99      118.90      1.31 o
   4  -4   1      197.84      209.29      2.26 o
   5  -4   1      109.06       91.30      1.02 o
   6  -4   1       14.76       12.35      0.44 o
   7  -4   1       41.49       38.63      0.80 o
   8  -4   1        8.23        8.77      0.54 o
   9  -4   1        0.14       -0.18      0.42 o
  10  -4   1        4.77        4.79      0.66 o
  11  -4   1        6.53        6.27      0.90 o
  12  -4   1        1.24        1.97      0.68 o
 -14  -3   1        1.25        4.16      1.87 o
 -13  -3   1        0.95        1.07      0.85 o
 -12  -3   1        2.21        1.47      0.79 o
 -11  -3   1        7.35        5.70      0.90 o
 -10  -3   1        2.97        2.29      0.52 o
  -9  -3   1        0.02       -0.28      0.34 o
  -8  -3   1        4.35        4.26      0.40 o
  -7  -3   1       36.91       37.34      0.92 o
  -6  -3   1       67.11       67.91      0.96 o
  -5  -3   1        1.37        2.05      0.22 o
  -4  -3   1       93.51       93.20      1.55 o
  -3  -3   1      343.23      341.75      4.11 o
  -2  -3   1        6.47        6.16      0.23 o
  -1  -3   1      208.99      231.23      3.16 o
   0  -3   1      329.14      376.57      4.14 o
   1  -3   1       57.89       44.11      0.52 o
   2  -3   1     2090.69     2195.25     18.30 o
   3  -3   1      596.88      654.86      5.30 o
   4  -3   1      327.34      374.09      3.26 o
   5  -3   1        6.96        6.02      0.29 o
   6  -3   1      133.11      135.79      1.73 o
   7  -3   1       12.74       11.88      0.48 o
   8  -3   1       22.83       21.94      0.73 o
   9  -3   1        5.20        3.44      0.48 o
  10  -3   1        0.71        0.31      0.50 o
  11  -3   1        0.01       -0.17      1.30 o
  12  -3   1        3.96        3.83      1.03 o
 -14  -2   1        0.18       -1.05      1.50 o
 -13  -2   1        8.59       13.39      2.38 o
 -12  -2   1        5.30        7.56      1.88 o
 -11  -2   1        8.32        4.93      0.78 o
 -10  -2   1        9.67        8.40      0.97 o
  -9  -2   1        0.91        0.55      0.39 o
  -8  -2   1        9.23        9.83      0.50 o
  -7  -2   1       42.16       42.93      0.80 o
  -6  -2   1       27.13       38.66      0.82 o
  -5  -2   1       30.13       31.27      0.54 o
  -4  -2   1       93.84      100.91      1.07 o
  -3  -2   1      180.39      227.99      2.18 o
  -2  -2   1     1086.44     1063.62     13.61 o
  -1  -2   1     1368.74     1342.23     12.25 o
   0  -2   1      160.90      170.67      1.77 o
   1  -2   1      705.81      716.76      6.09 o
   2  -2   1      220.38      216.19      1.82 o
   3  -2   1      169.91      199.13      1.67 o
   4  -2   1       56.60       78.24      0.86 o
   5  -2   1      237.42      233.69      2.32 o
   6  -2   1       73.28       65.56      0.94 o
   7  -2   1      143.05      146.39      1.91 o
   8  -2   1       55.12       58.11      1.10 o
   9  -2   1        3.25        3.03      0.44 o
  10  -2   1        0.18        0.62      0.62 o
  11  -2   1        1.16        0.38      1.16 o
  12  -2   1        0.91        1.86      1.53 o
  13  -2   1        0.02       -0.12      1.46 o
 -14  -1   1        0.83        2.82      1.88 o
 -13  -1   1        0.03        0.97      1.52 o
 -12  -1   1        1.44        2.12      1.01 o
 -11  -1   1       21.60       19.45      1.60 o
 -10  -1   1       36.88       34.79      1.94 o
  -9  -1   1        0.67        0.83      0.50 o
  -8  -1   1       13.76       11.99      0.61 o
  -7  -1   1        8.98        8.54      0.42 o
  -6  -1   1       23.79       17.19      0.55 o
  -5  -1   1       54.19       76.41      1.08 o
  -4  -1   1      430.29      478.34      4.48 o
  -3  -1   1       39.69       37.36      0.64 o
  -2  -1   1     5317.77     5012.84     42.33 o
  -1  -1   1      352.55      384.79      3.33 o
   0  -1   1     1952.51     2004.98     19.78 o
   1  -1   1      240.62      259.75      2.12 o
   2  -1   1        4.60        2.17      0.16 o
   3  -1   1      539.21      565.65      4.59 o
   4  -1   1       48.15       58.57      0.70 o
   5  -1   1      186.59      204.63      1.89 o
   6  -1   1       30.56       26.13      0.54 o
   7  -1   1       30.22       26.54      0.63 o
   8  -1   1       99.49       99.36      1.64 o
   9  -1   1        0.03       -0.37      0.49 o
  10  -1   1        1.44        0.47      0.97 o
  11  -1   1        0.00        0.42      0.82 o
  12  -1   1        1.66        1.76      1.01 o
  13  -1   1        0.00       -0.23      1.34 o
 -13   0   1        0.38       -0.11      1.07 o
 -12   0   1        3.09        2.11      1.09 o
 -11   0   1        3.07        3.04      1.01 o
 -10   0   1       20.95       22.71      1.62 o
  -9   0   1       16.95       19.07      1.39 o
  -8   0   1        0.89        0.34      0.31 o
  -7   0   1       11.57        9.75      0.41 o
  -6   0   1       23.39       32.16      0.69 o
  -5   0   1       66.35       81.53      1.03 o
  -4   0   1      124.93      159.85      1.59 o
  -3   0   1     2395.78     2510.73     22.35 o
  -2   0   1      725.10      737.86      6.18 o
  -1   0   1      374.03      359.75      3.12 o
   0   0   1       38.05       12.01      2.04 o
   1   0   1     2658.89     2441.97     23.51 o
   2   0   1     1759.99     1765.37     13.84 o
   3   0   1        1.25        0.71      0.13 o
   4   0   1      399.21      423.23      3.59 o
   5   0   1       77.05       73.90      0.93 o
   6   0   1      197.60      213.91      2.89 o
   7   0   1       38.04       38.70      0.71 o
   8   0   1       22.48       23.73      0.78 o
   9   0   1        0.28       -0.76      0.76 o
  10   0   1        2.15        1.04      0.73 o
  11   0   1        2.27        2.70      1.34 o
  12   0   1        1.38        2.95      1.07 o
  13   0   1        0.78        2.02      1.08 o
 -13   1   1        0.50        0.95      1.47 o
 -12   1   1        0.05        0.46      0.95 o
 -11   1   1        3.93        2.87      1.01 o
 -10   1   1       11.91       12.21      1.86 o
  -9   1   1        0.62        1.84      0.79 o
  -8   1   1        0.38        1.31      0.35 o
  -7   1   1        6.16        7.41      0.78 o
  -6   1   1       12.53       10.92      0.48 o
  -5   1   1       55.21       61.61      0.85 o
  -4   1   1       52.20       64.31      0.82 o
  -3   1   1        5.85        8.07      0.27 o
  -2   1   1      253.06      268.01      2.09 o
  -1   1   1       45.09       37.61      0.34 o
   0   1   1      828.92      761.27     23.35 o
   1   1   1        0.55        0.85      0.10 o
   2   1   1      676.98      775.99      6.77 o
   3   1   1     5033.71     4797.06     44.03 o
   4   1   1       19.45       19.48      0.44 o
   5   1   1      996.01     1047.09      9.82 o
   6   1   1       19.97       25.80      0.57 o
   7   1   1      274.45      287.46      3.50 o
   8   1   1      150.41      160.08      2.29 o
   9   1   1        8.52        8.63      0.76 o
  10   1   1        3.94        3.88      0.91 o
  11   1   1        0.36        1.33      0.90 o
  12   1   1        0.74       -0.46      0.82 o
  13   1   1        1.23        0.27      0.94 o
  14   1   1        0.61        1.88      1.65 o
 -13   2   1        0.71       -1.17      1.37 o
 -12   2   1       13.66       16.02      2.46 o
 -11   2   1        0.37        2.06      1.28 o
 -10   2   1       21.57       20.15      1.57 o
  -9   2   1       94.19       93.07      2.42 o
  -8   2   1       90.81       95.61      1.46 o
  -7   2   1       13.47       11.31      0.48 o
  -6   2   1       33.90       37.25      0.61 o
  -5   2   1      300.35      334.28      3.11 o
  -4   2   1      151.54      154.42      1.44 o
  -3   2   1      280.66      309.59      2.51 o
  -2   2   1       12.22       14.30      0.22 o
  -1   2   1      734.60      734.69      5.17 o
   0   2   1        0.05       -0.01      0.05 o
   1   2   1     4349.83     4090.86     35.84 o
   2   2   1    13940.16    11489.88    103.67 o
   3   2   1      380.62      361.60      3.66 o
   4   2   1      586.91      641.30      5.91 o
   5   2   1       39.41       39.75      0.67 o
   6   2   1      508.11      517.08      5.30 o
   7   2   1       60.35       59.25      0.97 o
   8   2   1       84.62       87.14      1.49 o
   9   2   1       30.83       29.27      0.98 o
  10   2   1        0.31       -0.19      0.62 o
  11   2   1       32.88       32.39      3.71 o
  12   2   1        6.50        6.42      1.21 o
  13   2   1        0.14        0.86      1.41 o
  14   2   1        0.05        0.97      1.54 o
 -12   3   1        0.36        1.92      1.54 o
 -11   3   1        0.45        0.57      0.84 o
 -10   3   1       20.16       23.14      1.55 o
  -9   3   1        4.09        2.55      0.55 o
  -8   3   1        1.71        0.83      0.30 o
  -7   3   1      113.19      111.12      1.46 o
  -6   3   1       62.82       66.23      0.93 o
  -5   3   1        4.00        6.13      0.25 o
  -4   3   1      129.18      147.78      1.36 o
  -3   3   1      308.98      303.10      2.46 o
  -2   3   1      126.16      147.94      1.21 o
  -1   3   1      319.70      361.74      3.00 o
   0   3   1       34.60       38.42      0.56 o
   1   3   1      475.95      449.03      4.47 o
   2   3   1      217.03      200.40      2.06 o
   3   3   1        8.10       10.67      0.34 o
   4   3   1       43.20       36.94      0.74 o
   5   3   1      425.27      456.75      5.60 o
   6   3   1       34.33       38.50      0.82 o
   7   3   1      375.56      392.24      4.95 o
   8   3   1      143.94      142.93      2.25 o
   9   3   1       44.21       42.83      1.25 o
  10   3   1       25.29       21.93      1.14 o
  11   3   1       23.77       22.82      1.44 o
  12   3   1       20.42       16.52      2.06 o
  13   3   1        4.25        4.84      1.79 o
  14   3   1        5.38        7.29      2.01 o
 -12   4   1        2.21        2.79      2.01 o
 -11   4   1        7.95        9.06      0.87 o
 -10   4   1        7.23        6.33      0.75 o
  -9   4   1        7.24        8.33      0.91 o
  -8   4   1        0.13       -0.03      0.37 o
  -7   4   1       10.77       13.22      0.47 o
  -6   4   1      170.33      159.77      1.79 o
  -5   4   1      229.17      228.28      2.08 o
  -4   4   1       16.76       12.29      0.31 o
  -3   4   1      188.24      195.75      1.75 o
  -2   4   1        0.00        0.43      0.13 o
  -1   4   1      190.59      178.75      1.58 o
   0   4   1       71.51       83.27      0.99 o
   1   4   1        0.00        0.19      0.13 o
   2   4   1       98.06      115.36      1.38 o
   3   4   1       83.23      101.92      1.17 o
   4   4   1      400.94      447.06      4.92 o
   5   4   1      706.05      707.31     15.51 o
   6   4   1       80.59       89.86      1.40 o
   7   4   1       89.99       96.28      2.71 o
   8   4   1       32.84       33.62      1.30 o
   9   4   1       46.87       46.63      1.34 o
  10   4   1       11.75        9.64      0.87 o
  11   4   1       76.40       73.80      2.68 o
  12   4   1        0.27        1.14      1.27 o
  13   4   1       12.87       12.43      2.13 o
  14   4   1        0.00        0.15      1.53 o
 -11   5   1        0.49        0.40      0.53 o
 -10   5   1       12.73       12.17      1.19 o
  -9   5   1       28.47       29.01      1.24 o
  -8   5   1        7.21        6.98      0.53 o
  -7   5   1       39.15       34.68      0.82 o
  -6   5   1        6.72        6.24      0.35 o
  -5   5   1      412.12      409.03      3.85 o
  -4   5   1       71.36       69.99      1.12 o
  -3   5   1        5.19        3.87      0.23 o
  -2   5   1       11.53       10.02      0.27 o
  -1   5   1       11.63       11.35      0.25 o
   0   5   1      150.34      150.33      2.40 o
   1   5   1       70.10       71.49      1.17 o
   2   5   1        0.39       -0.09      0.18 o
   3   5   1       26.33       24.84      0.36 o
   4   5   1      179.17      175.09      2.05 o
   5   5   1        0.75        1.76      0.26 o
   6   5   1       42.03       43.52      0.98 o
   7   5   1        0.24        0.77      0.30 o
   8   5   1        4.10        4.60      0.54 o
   9   5   1       12.97       11.93      1.22 o
  10   5   1        0.00       -0.28      0.52 o
  11   5   1        0.75        0.51      0.79 o
  12   5   1        6.67        7.43      1.72 o
  13   5   1        3.10        1.14      1.46 o
  14   5   1        1.47        1.87      1.65 o
 -11   6   1        2.72        2.08      0.83 o
 -10   6   1        0.15        0.52      0.68 o
  -9   6   1        5.07        4.51      0.48 o
  -8   6   1       27.64       26.67      0.76 o
  -7   6   1        0.21       -0.21      0.50 o
  -6   6   1      177.22      173.23      2.92 o
  -5   6   1        0.01       -0.09      0.36 o
  -4   6   1       76.66       71.75      1.10 o
  -3   6   1      172.40      167.34      1.94 o
  -2   6   1       54.53       63.08      0.77 o
  -1   6   1      109.16      121.00      1.19 o
   0   6   1      322.06      334.01      5.02 o
   1   6   1       24.98       22.65      0.74 o
   2   6   1        9.43        6.32      0.67 o
   3   6   1       87.14       94.09      2.54 o
   4   6   1        0.99        1.34      0.15 o
   5   6   1      137.54      146.04      1.88 o
   6   6   1      193.37      186.48      2.40 o
   7   6   1      222.62      228.54      3.60 o
   8   6   1        0.68        0.94      0.50 o
   9   6   1       11.45       15.19      1.18 o
  10   6   1        0.29        0.62      0.61 o
  11   6   1        0.41       -0.18      0.61 o
  12   6   1        2.89        2.19      1.34 o
  13   6   1        0.86        0.46      1.34 o
  14   6   1        0.05       -0.53      1.37 o
 -10   7   1        0.45        0.91      0.97 o
  -9   7   1       26.71       24.22      1.82 o
  -8   7   1        1.35       -0.20      0.63 o
  -7   7   1        0.07       -0.36      0.73 o
  -6   7   1        6.96        8.00      0.70 o
  -5   7   1      104.42      109.89      2.07 o
  -4   7   1       16.83       17.19      0.70 o
  -3   7   1      325.42      318.42      3.57 o
  -2   7   1       13.78       11.94      0.40 o
  -1   7   1       20.35       18.55      0.54 o
   0   7   1      379.99      369.17      6.66 o
   1   7   1       24.41       23.83      1.05 o
   2   7   1        0.16        0.01      0.45 o
   3   7   1        2.51        3.03      0.62 o
   4   7   1       82.31       91.44      1.48 o
   5   7   1       45.30       49.16      0.94 o
   6   7   1       22.67       23.57      0.70 o
   7   7   1        6.10        5.77      0.52 o
   8   7   1        3.13        2.79      0.59 o
   9   7   1       23.65       22.74      1.80 o
  10   7   1        5.95        6.62      0.96 o
  11   7   1        3.75        3.37      0.74 o
  12   7   1        1.81        3.14      1.00 o
  13   7   1        0.90        0.73      1.34 o
  -9   8   1        0.10        0.15      0.78 o
  -8   8   1        0.01       -0.23      0.66 o
  -7   8   1        0.49       -0.42      1.29 o
  -6   8   1       14.01       14.00      0.94 o
  -5   8   1       11.04       12.74      0.73 o
  -4   8   1        3.80        3.48      0.40 o
  -3   8   1       97.95       96.66      1.39 o
  -2   8   1       19.97       25.09      0.54 o
  -1   8   1      298.99      285.44      3.47 o
   0   8   1      189.46      175.10      3.78 o
   1   8   1      357.45      338.21      6.31 o
   2   8   1       70.99       68.40      1.98 o
   3   8   1      108.14      103.88      3.04 o
   4   8   1       74.13       69.47      1.25 o
   5   8   1        6.32        5.75      0.41 o
   6   8   1       22.52       22.60      0.61 o
   7   8   1       38.89       34.98      1.04 o
   8   8   1       31.57       29.51      1.45 o
   9   8   1       67.72       70.33      2.46 o
  10   8   1        8.06        9.09      0.86 o
  11   8   1        0.56        0.65      0.63 o
  12   8   1        1.13        2.35      0.95 o
  13   8   1        0.97        0.40      1.20 o
  -8   9   1        1.76        0.23      1.16 o
  -7   9   1       17.02       22.33      1.32 o
  -6   9   1       11.73       13.77      0.98 o
  -5   9   1        3.71        4.05      0.63 o
  -4   9   1       11.71       12.66      0.79 o
  -3   9   1        3.35        3.40      0.29 o
  -2   9   1       20.82       22.21      0.73 o
  -1   9   1        0.01       -0.15      0.24 o
   0   9   1       89.88       85.52      3.93 o
   1   9   1        8.84       10.85      1.43 o
   2   9   1      434.17      415.28      7.66 o
   3   9   1       17.94       18.03      1.38 o
   4   9   1      244.43      247.19      5.29 o
   5   9   1       83.89       82.81      2.00 o
   6   9   1        5.86        5.62      1.11 o
   7   9   1        9.83       10.11      0.43 o
   8   9   1        1.30        0.56      0.38 o
   9   9   1       11.22       14.03      1.97 o
  10   9   1       10.53       11.74      1.17 o
  11   9   1        2.43        2.00      0.68 o
  12   9   1        2.46        1.60      0.72 o
  -7  10   1        4.75        3.08      0.78 o
  -6  10   1        0.84        1.68      0.66 o
  -5  10   1        0.33        0.92      0.55 o
  -4  10   1        1.40        2.27      0.71 o
  -3  10   1        0.71        0.61      0.65 o
  -2  10   1       12.14       10.99      0.69 o
  -1  10   1        4.92        4.79      0.52 o
   0  10   1       35.56       33.40      1.26 o
   1  10   1        1.01        2.18      0.70 o
   2  10   1       55.90       55.27      2.14 o
   3  10   1        1.66        2.83      0.75 o
   4  10   1        8.91        9.22      1.72 o
   5  10   1       70.98       65.62      2.16 o
   6  10   1        4.97        3.56      0.77 o
   7  10   1       21.74       19.24      1.41 o
   8  10   1       24.52       23.17      2.54 o
   9  10   1        2.17        0.16      0.90 o
  10  10   1       15.40       16.35      0.98 o
  11  10   1       15.95       18.90      1.18 o
  12  10   1        4.79        2.65      0.87 o
  -6  11   1        1.92        1.08      0.53 o
  -5  11   1        5.62        6.38      1.20 o
  -4  11   1        2.76        3.92      2.06 o
  -3  11   1        3.18        6.05      2.14 o
  -2  11   1        0.19        0.76      0.99 o
  -1  11   1        0.01       -0.27      0.63 o
   0  11   1        4.93        3.78      0.37 o
   1  11   1        0.09       -0.33      0.89 o
   2  11   1        0.05        0.17      0.68 o
   3  11   1       23.48       25.15      1.82 o
   4  11   1        6.78        8.17      1.33 o
   5  11   1        5.72        5.75      0.50 o
   6  11   1        3.74        4.81      0.77 o
   7  11   1        6.13        7.98      0.99 o
   8  11   1        6.68        5.27      1.93 o
   9  11   1        7.66       10.25      2.23 o
  10  11   1        0.00        0.55      1.69 o
  11  11   1        3.62        3.43      0.69 o
  -5  12   1        0.00        0.94      1.05 o
  -4  12   1        0.19       -0.67      1.00 o
  -3  12   1        0.08        1.07      0.85 o
  -2  12   1        0.21       -0.52      0.71 o
  -1  12   1        1.00       -0.41      0.42 o
   0  12   1        1.50        1.31      1.01 o
   1  12   1        0.63        0.88      1.40 o
   2  12   1        3.19        5.84      1.70 o
   3  12   1       10.36       12.59      1.21 o
   4  12   1        1.68        4.50      1.75 o
   5  12   1       16.62       13.84      0.72 o
   6  12   1        1.24        0.10      0.64 o
   7  12   1        5.29        6.47      2.00 o
   8  12   1        0.08        0.57      1.59 o
   9  12   1        1.88        0.49      1.74 o
  10  12   1        0.85        2.07      1.83 o
  -3  13   1        0.50        1.12      1.55 o
  -2  13   1        0.50        0.34      0.83 o
  -1  13   1        3.02        3.65      0.58 o
   0  13   1        6.42        7.74      0.82 o
   1  13   1        0.00       -0.42      0.47 o
   2  13   1        2.12        3.97      1.18 o
   3  13   1       13.29       20.62      3.45 o
   4  13   1        0.97        1.71      1.58 o
   5  13   1       11.93       10.49      0.65 o
   6  13   1        5.25        3.57      0.91 o
   7  13   1        0.03       -0.43      1.39 o
   8  13   1        1.07        0.07      1.64 o
   9  13   1        0.00        0.70      1.76 o
   0  14   1        0.01        0.11      0.46 o
   1  14   1        1.78        1.37      0.49 o
   2  14   1        1.14        3.07      1.27 o
   3  14   1        0.00       -0.61      1.46 o
   4  14   1        0.02        0.09      1.46 o
   5  14   1        0.12       -0.12      0.71 o
   6  14   1        0.22       -0.47      1.04 o
  -7 -13   2        0.00        1.11      1.02 o
  -6 -13   2        1.14        0.57      0.48 o
  -5 -13   2        0.39        0.06      0.41 o
  -3 -13   2        4.55        3.95      1.90 o
  -2 -13   2        0.94        1.71      1.58 o
  -1 -13   2        0.07       -0.49      1.37 o
   0 -13   2        6.47        5.91      2.15 o
   1 -13   2        0.01       -0.14      1.08 o
  -9 -12   2        0.10       -0.69      0.69 o
  -8 -12   2        0.42        0.38      0.69 o
  -7 -12   2        1.23        0.71      0.89 o
  -6 -12   2        0.48        0.72      0.65 o
  -5 -12   2        2.28        2.45      0.85 o
  -4 -12   2        0.26       -0.04      2.29 o
  -3 -12   2        0.75        1.28      1.01 o
  -2 -12   2        0.00        0.85      0.89 o
  -1 -12   2        3.11        5.89      2.23 o
   0 -12   2        4.41        5.88      0.91 o
   1 -12   2        2.89        4.20      1.42 o
   2 -12   2        2.89        1.71      1.52 o
   3 -12   2        0.33        0.22      0.82 o
   4 -12   2       13.01       16.44      3.91 o
 -10 -11   2        2.59        3.91      2.23 o
  -9 -11   2        0.98        1.55      0.79 o
  -8 -11   2        3.06        1.95      0.74 o
  -7 -11   2        0.40       -0.48      0.48 o
  -6 -11   2        2.94        2.40      0.50 o
  -5 -11   2        0.08        0.94      0.97 o
  -4 -11   2       16.87       17.15      1.79 o
  -3 -11   2        0.29       -0.16      0.68 o
  -2 -11   2        0.03        0.52      1.04 o
  -1 -11   2        0.00        0.55      0.81 o
   0 -11   2        6.62        5.67      0.90 o
   1 -11   2        0.99        1.79      0.63 o
   2 -11   2       12.13       14.07      1.01 o
   3 -11   2        0.06       -0.09      0.72 o
   4 -11   2        8.71        9.24      2.40 o
   5 -11   2        4.28        3.44      1.68 o
 -11 -10   2        0.07        0.39      1.41 o
 -10 -10   2        0.26        0.34      0.53 o
  -9 -10   2        0.05        0.46      1.17 o
  -8 -10   2        0.09        0.57      0.65 o
  -7 -10   2        1.78        0.61      0.51 o
  -6 -10   2        0.23        0.54      0.52 o
  -5 -10   2        5.65        5.27      0.69 o
  -4 -10   2        8.33        7.97      1.79 o
  -3 -10   2        2.07        1.87      0.79 o
  -2 -10   2       17.66       17.97      1.30 o
  -1 -10   2        2.89        1.58      1.22 o
   0 -10   2        0.03        0.19      0.75 o
   1 -10   2        0.06        0.48      0.32 o
   2 -10   2        7.71        5.95      1.04 o
   3 -10   2        0.08        0.25      0.58 o
   4 -10   2        5.52        7.26      1.82 o
   5 -10   2        6.74        8.04      1.23 o
   6 -10   2        0.18       -0.22      0.56 o
   7 -10   2       15.69       18.83      1.62 o
 -12  -9   2        0.01        0.83      0.75 o
 -11  -9   2        0.49        0.03      0.69 o
 -10  -9   2        0.33        0.15      0.57 o
  -9  -9   2        2.58        1.88      0.56 o
  -8  -9   2       13.97       14.95      0.79 o
  -7  -9   2        8.72        6.39      1.06 o
  -6  -9   2        4.41        4.01      0.92 o
  -5  -9   2       13.12       12.55      0.95 o
  -4  -9   2       82.31       73.15      4.32 o
  -3  -9   2       48.51       48.51      2.15 o
  -2  -9   2       89.12       86.38      2.54 o
  -1  -9   2       17.40       15.21      1.75 o
   0  -9   2        8.29        7.09      1.15 o
   1  -9   2       56.48       46.87      1.25 o
   2  -9   2        0.19       -0.30      0.33 o
   3  -9   2        2.63        2.06      0.46 o
   4  -9   2        4.69        5.40      0.50 o
   5  -9   2       14.49       14.64      0.86 o
   6  -9   2        1.63        2.41      0.62 o
   7  -9   2        0.05       -0.61      0.61 o
   8  -9   2        0.33        1.01      0.75 o
 -12  -8   2        0.04       -0.03      0.75 o
 -11  -8   2        0.29        1.40      0.65 o
 -10  -8   2        1.67        1.13      0.62 o
  -9  -8   2        0.48        0.74      0.54 o
  -8  -8   2       12.09       13.18      0.77 o
  -7  -8   2        0.81       -0.31      0.31 o
  -6  -8   2        0.13       -0.05      0.25 o
  -5  -8   2        0.60        1.07      0.54 o
  -4  -8   2        0.07        0.12      0.59 o
  -3  -8   2       50.25       56.20      2.18 o
  -2  -8   2        1.08        0.56      0.66 o
  -1  -8   2       13.33       13.28      1.01 o
   0  -8   2        1.51        1.60      0.80 o
   1  -8   2       71.62       63.29      1.27 o
   2  -8   2        7.53        6.79      0.64 o
   3  -8   2       15.82       12.45      0.44 o
   4  -8   2        2.24        1.81      0.38 o
   5  -8   2        1.18        0.79      0.44 o
   6  -8   2        0.74        1.74      0.56 o
   7  -8   2       14.17       15.29      1.10 o
   8  -8   2        3.27        2.55      0.81 o
   9  -8   2        2.83        3.01      1.81 o
 -13  -7   2        0.57        1.54      2.09 o
 -12  -7   2        0.59       -0.23      0.79 o
 -11  -7   2        3.29        3.18      0.71 o
 -10  -7   2       28.30       26.86      1.11 o
  -9  -7   2        0.23       -0.40      0.40 o
  -8  -7   2       19.22       19.39      0.75 o
  -7  -7   2        8.62        8.18      0.51 o
  -6  -7   2       12.01       11.05      0.50 o
  -5  -7   2       81.29       88.76      1.55 o
  -4  -7   2        0.07       -0.37      0.37 o
  -3  -7   2       20.43       21.53      1.29 o
  -2  -7   2      240.64      241.30      5.48 o
  -1  -7   2      209.57      197.54      3.22 o
   0  -7   2       18.12       17.97      2.07 o
   1  -7   2        8.46        7.46      0.41 o
   2  -7   2        0.81        0.33      0.25 o
   3  -7   2       91.95       73.00      1.11 o
   4  -7   2        0.91       -0.32      0.32 o
   5  -7   2        0.24        0.09      0.32 o
   6  -7   2        0.46       -0.11      0.42 o
   7  -7   2        0.12        0.39      0.47 o
   8  -7   2        4.21        3.23      1.00 o
   9  -7   2        5.37        5.34      1.15 o
  10  -7   2        2.14        1.77      1.44 o
 -13  -6   2        1.07        3.00      1.57 o
 -12  -6   2        7.80        6.97      1.66 o
 -11  -6   2        0.18       -0.61      0.61 o
 -10  -6   2       14.04       12.27      0.91 o
  -9  -6   2        0.31       -0.34      0.85 o
  -8  -6   2       45.51       47.05      1.31 o
  -7  -6   2       23.39       25.32      0.73 o
  -6  -6   2       25.08       27.21      0.74 o
  -5  -6   2       74.72       74.72      1.08 o
  -4  -6   2       11.68       12.61      0.34 o
  -3  -6   2       80.82       87.08      2.49 o
  -2  -6   2        1.62        1.17      0.49 o
  -1  -6   2       28.03       31.56      0.94 o
   0  -6   2       38.88       42.94      3.50 o
   1  -6   2      108.29      109.31      1.82 o
   2  -6   2        3.29        3.14      0.23 o
   3  -6   2      112.48      114.86      1.44 o
   4  -6   2        0.88        0.94      0.28 o
   5  -6   2        3.08        1.30      0.36 o
   6  -6   2        9.42        7.30      0.55 o
   7  -6   2        7.33        8.01      0.67 o
   8  -6   2        0.75        1.16      0.54 o
   9  -6   2        0.75        2.43      0.97 o
  10  -6   2        7.54        7.84      1.32 o
  11  -6   2        0.01        3.41      1.52 o
 -13  -5   2        0.10        1.03      1.33 o
 -12  -5   2        0.20       -0.50      1.16 o
 -11  -5   2        1.34        0.06      1.06 o
 -10  -5   2        0.00       -0.58      0.58 o
  -9  -5   2       18.92       18.63      1.00 o
  -8  -5   2       69.03       67.76      1.57 o
  -7  -5   2       50.82       49.94      1.13 o
  -6  -5   2       15.74       17.61      0.57 o
  -5  -5   2        4.85        5.62      0.28 o
  -4  -5   2      438.50      494.08      5.92 o
  -3  -5   2      527.19      609.83      6.05 o
  -2  -5   2      247.00      267.16      3.83 o
  -1  -5   2      685.29      776.97     10.19 o
   0  -5   2       55.25       60.10      1.87 o
   1  -5   2        8.30       11.09      0.27 o
   2  -5   2      143.87      158.57      1.74 o
   3  -5   2       57.21       56.64      0.80 o
   4  -5   2        3.00        4.50      0.32 o
   5  -5   2        2.04        2.28      0.37 o
   6  -5   2        0.42       -0.21      0.21 o
   7  -5   2       11.07        7.41      0.38 o
   8  -5   2        7.91        4.62      0.39 o
   9  -5   2        9.66        9.68      0.81 o
  10  -5   2        0.46       -0.08      0.41 o
  11  -5   2        0.17        0.57      0.45 o
 -13  -4   2        0.00       -1.06      1.06 o
 -12  -4   2        0.12        0.35      0.66 o
 -11  -4   2        0.43       -0.23      0.56 o
 -10  -4   2        1.45        2.16      0.50 o
  -9  -4   2        0.45        0.33      0.35 o
  -8  -4   2       77.31       80.34      1.35 o
  -7  -4   2      125.91      124.60      1.63 o
  -6  -4   2       55.77       59.48      0.99 o
  -5  -4   2       21.65       25.70      0.68 o
  -4  -4   2       36.12       35.78      0.57 o
  -3  -4   2       37.38       37.06      0.68 o
  -2  -4   2       36.18       47.63      0.73 o
  -1  -4   2       25.61       35.01      0.52 o
   0  -4   2      313.56      377.86      4.29 o
   1  -4   2        2.96        4.18      0.17 o
   2  -4   2      627.74      696.83      6.22 o
   3  -4   2       76.54       89.06      1.15 o
   4  -4   2      202.40      212.42      2.10 o
   5  -4   2      167.23      168.37      1.71 o
   6  -4   2      116.90      102.81      1.36 o
   7  -4   2        5.78        4.60      0.57 o
   8  -4   2        0.21       -0.26      0.31 o
   9  -4   2        6.08        5.70      0.54 o
  10  -4   2        2.26        1.38      0.52 o
  11  -4   2       16.51       15.18      1.32 o
  12  -4   2        1.15        2.33      0.66 o
 -14  -3   2        1.07        1.82      1.72 o
 -13  -3   2        2.80        1.78      0.86 o
 -12  -3   2        0.68        0.24      0.70 o
 -11  -3   2        0.26       -0.06      0.59 o
 -10  -3   2        0.59        0.83      0.51 o
  -9  -3   2        9.14        9.38      0.54 o
  -8  -3   2        0.23        0.12      0.28 o
  -7  -3   2       22.39       24.46      0.60 o
  -6  -3   2       14.86       11.55      0.39 o
  -5  -3   2       26.65       27.10      0.55 o
  -4  -3   2      239.30      279.51      3.11 o
  -3  -3   2       82.94       78.48      0.97 o
  -2  -3   2        5.40        2.91      0.19 o
  -1  -3   2       19.60       14.13      0.31 o
   0  -3   2      175.16      179.26      1.91 o
   1  -3   2        8.28       12.83      0.30 o
   2  -3   2     1149.72     1268.99     15.70 o
   3  -3   2      405.11      458.36      3.99 o
   4  -3   2        0.00        0.10      0.15 o
   5  -3   2      119.65      125.30      1.87 o
   6  -3   2      151.52      150.86      1.81 o
   7  -3   2        4.14        4.64      0.36 o
   8  -3   2       57.75       59.14      1.14 o
   9  -3   2        3.76        2.39      0.55 o
  10  -3   2        0.16       -0.46      0.46 o
  11  -3   2        0.10        0.79      0.74 o
  12  -3   2        0.06        0.02      0.76 o
 -13  -2   2        7.18       13.28      2.30 o
 -12  -2   2        7.35        5.10      1.65 o
 -11  -2   2       12.07        9.34      1.05 o
 -10  -2   2        3.24        3.80      0.68 o
  -9  -2   2        0.19        0.21      0.43 o
  -8  -2   2        0.17        0.73      0.30 o
  -7  -2   2        0.20       -0.22      0.22 o
  -6  -2   2       28.38       33.28      0.78 o
  -5  -2   2       41.30       45.60      0.67 o
  -4  -2   2      236.61      253.77      2.65 o
  -3  -2   2     1074.41     1103.60      9.88 o
  -2  -2   2      849.14      890.04      8.53 o
  -1  -2   2     2217.60     2194.52     17.63 o
   0  -2   2      200.36      227.23      2.32 o
   1  -2   2      179.35      191.16      1.77 o
   2  -2   2     1262.49     1301.08     11.38 o
   3  -2   2      626.96      665.24      5.37 o
   4  -2   2       19.13       20.67      0.39 o
   5  -2   2        7.96        6.96      0.32 o
   6  -2   2      193.00      185.90      2.12 o
   7  -2   2       47.04       44.06      0.94 o
   8  -2   2       40.93       38.01      1.05 o
   9  -2   2        0.45        0.55      0.36 o
  10  -2   2        1.49        1.27      0.50 o
  11  -2   2       19.67       21.24      2.46 o
  12  -2   2        0.04       -0.42      1.26 o
  13  -2   2        0.42        2.12      1.59 o
 -13  -1   2        3.18        5.78      1.81 o
 -12  -1   2        2.53        2.63      1.14 o
 -11  -1   2       15.82       13.38      1.72 o
 -10  -1   2       11.44       13.00      1.36 o
  -9  -1   2        0.13       -0.15      0.48 o
  -8  -1   2        0.15        0.08      0.27 o
  -7  -1   2       45.88       45.02      0.81 o
  -6  -1   2       33.44       30.90      0.61 o
  -5  -1   2      394.68      453.14      4.32 o
  -4  -1   2      186.27      175.84      2.06 o
  -3  -1   2      545.57      520.35      4.78 o
  -2  -1   2       95.98       96.83      0.91 o
  -1  -1   2     2420.09     2458.21     17.23 o
   0  -1   2     1873.47     1933.13     14.00 o
   1  -1   2       45.99       51.59      0.54 o
   2  -1   2     2533.89     2515.42     23.32 o
   3  -1   2      519.45      525.48      4.51 o
   4  -1   2      499.34      542.42      4.71 o
   5  -1   2        1.69        0.93      0.21 o
   6  -1   2       78.44       81.41      1.07 o
   7  -1   2       88.26       89.65      1.66 o
   8  -1   2       10.45        9.78      0.55 o
   9  -1   2        6.90        7.19      0.80 o
  10  -1   2        9.13        7.48      1.70 o
  11  -1   2       19.89       20.59      1.64 o
  12  -1   2        0.07        0.11      1.20 o
  13  -1   2        3.48        5.47      1.77 o
 -13   0   2        1.32        2.96      1.21 o
 -12   0   2       19.11       24.61      2.04 o
 -11   0   2        1.11        1.12      1.14 o
 -10   0   2        7.31        9.77      1.25 o
  -9   0   2      123.31      115.65      4.31 o
  -8   0   2       21.58       23.10      0.84 o
  -7   0   2       22.68       18.14      0.61 o
  -6   0   2       98.04      108.94      1.66 o
  -5   0   2        2.68        4.56      0.22 o
  -4   0   2     1103.49     1146.94     11.86 o
  -3   0   2       15.63       13.60      0.39 o
  -2   0   2      136.15      168.80      1.48 o
  -1   0   2     3038.29     3076.50     21.63 o
   0   0   2     1045.33     1108.38      8.50 o
   1   0   2       25.28       28.25      0.33 o
   2   0   2      760.00      830.12      6.19 o
   3   0   2       47.81       54.17      0.60 o
   4   0   2       26.88       34.41      0.58 o
   5   0   2      398.94      407.64      3.62 o
   6   0   2      196.63      190.92      2.06 o
   7   0   2       95.92       95.02      1.22 o
   8   0   2       28.06       27.61      1.13 o
   9   0   2      161.84      159.08      4.35 o
  10   0   2        0.19        0.08      0.73 o
  11   0   2        0.52       -0.24      0.70 o
  12   0   2        0.04        0.02      1.18 o
  13   0   2        1.55        1.83      1.11 o
 -13   1   2        0.48        1.27      1.59 o
 -12   1   2        0.43        0.90      1.03 o
 -11   1   2       10.14        7.87      1.28 o
 -10   1   2        3.16        3.46      0.99 o
  -9   1   2      216.95      212.52      5.45 o
  -8   1   2       66.97       68.64      2.02 o
  -7   1   2       41.44       38.33      0.89 o
  -6   1   2        0.38        0.20      0.20 o
  -5   1   2       82.18      110.23      1.31 o
  -4   1   2        0.87        1.41      0.30 o
  -3   1   2     1299.80     1312.20     14.61 o
  -2   1   2     1552.00     1610.92     12.75 o
  -1   1   2     1201.84     1208.65      9.58 o
   0   1   2     4703.11     4411.40     31.00 o
   1   1   2       41.30       41.10      0.41 o
   2   1   2    10974.66     9480.26     97.66 o
   3   1   2       63.79       58.16      0.87 o
   4   1   2      706.37      724.39      5.98 o
   5   1   2      825.74      834.63      7.37 o
   6   1   2       33.64       39.19      0.77 o
   7   1   2        0.95        0.68      0.19 o
   8   1   2       25.66       24.49      0.72 o
   9   1   2        8.09        6.26      0.97 o
  10   1   2       11.00        7.87      1.13 o
  11   1   2        0.29        1.20      0.84 o
  12   1   2        1.81        0.85      1.49 o
  13   1   2        1.05        1.20      0.99 o
  14   1   2        0.74        0.43      1.41 o
 -13   2   2        0.48        0.50      1.48 o
 -12   2   2        0.01       -1.22      1.22 o
 -11   2   2        0.04       -0.52      1.53 o
 -10   2   2        3.63        3.29      0.96 o
  -9   2   2       17.06       19.82      1.51 o
  -8   2   2      173.80      175.67      2.43 o
  -7   2   2      260.49      251.61      3.13 o
  -6   2   2       95.46       96.51      1.12 o
  -5   2   2      197.28      202.37      1.90 o
  -4   2   2        1.12        1.46      0.16 o
  -3   2   2        4.54        7.47      0.21 o
  -2   2   2      337.91      367.62      2.98 o
  -1   2   2       13.30       12.04      0.21 o
   0   2   2     1992.99     2059.16     14.96 o
   1   2   2     9093.96     7772.46     88.65 o
   2   2   2      886.52      878.63      7.99 o
   3   2   2       27.63       26.39      0.60 o
   4   2   2        3.63        6.87      0.28 o
   5   2   2     1084.51     1185.12     11.07 o
   6   2   2       22.03       23.97      0.56 o
   7   2   2      118.80      133.93      1.65 o
   8   2   2      344.06      331.94      4.04 o
   9   2   2        3.94        3.64      0.49 o
  10   2   2       21.16       20.67      1.14 o
  11   2   2       10.97       11.81      1.35 o
  12   2   2        3.13        3.99      1.06 o
  13   2   2        2.36        0.76      1.37 o
  14   2   2        0.26       -0.20      1.43 o
 -12   3   2        0.24       -1.14      1.14 o
 -11   3   2        9.32       12.61      2.15 o
 -10   3   2       13.39       13.11      1.27 o
  -9   3   2        1.34        1.36      0.48 o
  -8   3   2        0.07        0.35      0.36 o
  -7   3   2        7.63        7.61      0.42 o
  -6   3   2        7.03        5.65      0.32 o
  -5   3   2       94.29       94.58      1.12 o
  -4   3   2      720.25      720.95      5.80 o
  -3   3   2      148.98      155.38      1.46 o
  -2   3   2     1615.65     1599.66     11.14 o
  -1   3   2      499.60      490.68      3.81 o
   0   3   2      265.25      275.02      2.84 o
   1   3   2     1656.91     1673.38     15.05 o
   2   3   2      751.89      784.82      7.67 o
   3   3   2      301.52      309.18      3.17 o
   4   3   2      916.56      887.10      8.73 o
   5   3   2      396.01      410.64      4.28 o
   6   3   2       23.56       18.64      0.53 o
   7   3   2       95.57      113.60      2.29 o
   8   3   2      113.56      116.81      3.79 o
   9   3   2      178.83      182.54      3.22 o
  10   3   2       21.18       23.40      1.58 o
  11   3   2       68.97       73.13      2.87 o
  12   3   2       10.62        9.46      1.77 o
  13   3   2        2.91        3.62      1.70 o
  14   3   2        3.27        2.14      1.65 o
 -12   4   2        0.07       -0.85      0.85 o
 -11   4   2        0.91        1.06      0.83 o
 -10   4   2       22.62       26.13      1.23 o
  -9   4   2       12.85       15.29      0.91 o
  -8   4   2        0.98        1.24      0.35 o
  -7   4   2       51.07       49.43      0.89 o
  -6   4   2      378.21      359.61      3.61 o
  -5   4   2       33.17       32.54      0.61 o
  -4   4   2       27.12       22.69      0.47 o
  -3   4   2       40.89       48.72      0.75 o
  -2   4   2       29.98       37.27      0.45 o
  -1   4   2     2034.09     2162.54     17.24 o
   0   4   2       20.66       15.83      0.27 o
   1   4   2      471.72      509.10      4.09 o
   2   4   2     1000.74     1041.75      9.46 o
   3   4   2      781.19      914.81      9.63 o
   4   4   2       89.84       87.23      1.31 o
   5   4   2       74.60       70.83      1.22 o
   6   4   2       67.75       72.65      1.39 o
   7   4   2       95.30      107.19      3.02 o
   8   4   2       18.02       18.38      1.02 o
   9   4   2        5.92        5.31      0.68 o
  10   4   2       10.90        9.95      1.09 o
  11   4   2        0.24        2.25      1.25 o
  12   4   2        2.61        2.00      1.10 o
  13   4   2        9.41        8.96      1.87 o
  14   4   2        3.99        4.71      1.81 o
 -11   5   2        0.33       -0.50      0.50 o
 -10   5   2        1.80        2.74      0.58 o
  -9   5   2        4.54        4.51      0.59 o
  -8   5   2       36.09       34.87      1.01 o
  -7   5   2       25.32       23.11      0.79 o
  -6   5   2      131.23      133.79      1.77 o
  -5   5   2      117.16      114.47      1.38 o
  -4   5   2        1.50        1.40      0.19 o
  -3   5   2        6.55        5.30      0.25 o
  -2   5   2       49.58       47.59      0.62 o
  -1   5   2        8.48        9.01      0.23 o
   0   5   2       70.93       65.34      0.73 o
   1   5   2       75.73       86.78      0.97 o
   2   5   2      212.60      222.00      2.13 o
   3   5   2      104.83      109.83      1.19 o
   4   5   2        1.79        3.97      0.43 o
   5   5   2      220.13      215.64      2.90 o
   6   5   2      123.38      118.81      1.72 o
   7   5   2       16.18       17.71      0.69 o
   8   5   2       76.50       81.41      2.08 o
   9   5   2        1.16       -0.31      0.79 o
  10   5   2       14.15        9.95      0.89 o
  11   5   2        0.12        0.28      0.76 o
  12   5   2        1.87        2.01      1.02 o
  13   5   2        6.92        5.83      1.66 o
  14   5   2        2.73        6.13      1.91 o
 -11   6   2        2.36        2.57      0.53 o
 -10   6   2        0.35       -0.23      0.43 o
  -9   6   2       15.79       17.15      0.79 o
  -8   6   2       17.14       18.04      0.71 o
  -7   6   2        4.67        4.01      0.39 o
  -6   6   2        1.15       -0.13      0.36 o
  -5   6   2       18.58       17.69      0.82 o
  -4   6   2      727.16      694.55      7.32 o
  -3   6   2      125.52      126.02      1.44 o
  -2   6   2        2.13        1.27      0.17 o
  -1   6   2       84.55       88.19      0.91 o
   0   6   2       13.05       10.74      0.24 o
   1   6   2       11.33       12.10      0.36 o
   2   6   2        3.74        5.47      0.38 o
   3   6   2      164.04      168.35      1.69 o
   4   6   2        7.61        8.44      0.28 o
   5   6   2        0.96        1.97      0.26 o
   6   6   2      137.81      140.33      2.12 o
   7   6   2       78.96       82.94      1.74 o
   8   6   2        4.90        4.39      0.72 o
   9   6   2        0.03       -0.31      0.66 o
  10   6   2        0.15       -0.24      0.69 o
  11   6   2        0.64        1.10      0.64 o
  12   6   2        0.75       -0.36      2.07 o
  13   6   2        3.24        2.63      1.58 o
  14   6   2        0.18       -0.73      1.33 o
 -10   7   2        0.51       -0.34      0.90 o
  -9   7   2        9.36       10.50      1.34 o
  -8   7   2        3.35        3.23      0.83 o
  -7   7   2        6.58        6.26      0.84 o
  -6   7   2       20.75       21.75      1.11 o
  -5   7   2      102.08      100.95      2.68 o
  -4   7   2       78.71       78.16      1.43 o
  -3   7   2      667.56      663.10      6.47 o
  -2   7   2        1.17        1.32      0.22 o
  -1   7   2       35.45       34.85      0.52 o
   0   7   2       18.24       13.63      0.39 o
   1   7   2       55.59       52.62      1.55 o
   2   7   2        3.33        4.89      0.56 o
   3   7   2        1.31        0.86      0.19 o
   4   7   2        9.12       11.46      0.29 o
   5   7   2       19.48       17.53      0.42 o
   6   7   2        0.36        0.29      0.29 o
   7   7   2        0.99        0.96      0.46 o
   8   7   2        2.78        4.48      0.64 o
   9   7   2        1.41        1.80      0.76 o
  10   7   2        2.52        2.46      0.83 o
  11   7   2        0.32       -0.45      0.78 o
  12   7   2        1.02        1.37      0.93 o
  13   7   2        0.78        1.15      1.28 o
  -9   8   2        3.44        2.41      1.41 o
  -8   8   2        1.37       -0.12      0.69 o
  -7   8   2        0.72        0.71      0.62 o
  -6   8   2        7.45        7.62      0.80 o
  -5   8   2        0.97        1.36      0.47 o
  -4   8   2       23.07       22.34      0.75 o
  -3   8   2       42.83       42.59      0.87 o
  -2   8   2      499.79      488.02      4.87 o
  -1   8   2       31.64       29.15      0.72 o
   0   8   2      386.52      361.69      4.25 o
   1   8   2       30.29       27.44      1.26 o
   2   8   2      132.06      122.15      2.82 o
   3   8   2       56.33       51.14      2.12 o
   4   8   2        3.86        3.89      0.34 o
   5   8   2        0.28       -0.15      0.20 o
   6   8   2       26.11       24.90      0.62 o
   7   8   2       16.77       16.66      0.77 o
   8   8   2       69.24       74.82      2.02 o
   9   8   2        6.57        6.14      0.91 o
  10   8   2        2.58        4.03      0.90 o
  11   8   2        0.14       -0.19      0.67 o
  12   8   2        0.93        1.34      0.94 o
  13   8   2        0.02        1.43      1.30 o
  -8   9   2        0.02        0.68      0.72 o
  -7   9   2       12.95       14.47      1.16 o
  -6   9   2        7.49        5.84      0.79 o
  -5   9   2        2.11        2.94      0.59 o
  -4   9   2        3.50        4.80      0.53 o
  -3   9   2        1.57        2.05      0.34 o
  -2   9   2        0.12        0.15      0.21 o
  -1   9   2        1.96        2.70      0.34 o
   0   9   2       19.11       18.94      0.54 o
   1   9   2      251.21      244.34      4.93 o
   2   9   2       99.51       96.24      2.55 o
   3   9   2      220.00      215.14      3.57 o
   4   9   2      132.82      133.17      2.18 o
   5   9   2       11.45       10.98      0.56 o
   6   9   2      174.12      174.15      2.77 o
   7   9   2       15.43       17.01      0.60 o
   8   9   2       11.98       10.28      0.63 o
   9   9   2        2.08        1.59      0.76 o
  10   9   2        7.82        8.15      2.09 o
  11   9   2        0.29        0.20      1.00 o
  12   9   2        0.64        0.36      0.68 o
  13   9   2        0.12       -0.99      0.99 o
  -7  10   2        0.01        0.34      0.67 o
  -6  10   2        6.33        5.43      1.63 o
  -5  10   2        0.03        0.06      0.52 o
  -4  10   2        2.04        2.72      0.97 o
  -3  10   2        4.88        5.40      0.82 o
  -2  10   2        0.23        0.13      0.58 o
  -1  10   2       36.81       35.36      0.97 o
   0  10   2       67.05       68.29      1.32 o
   1  10   2        2.13        2.56      0.71 o
   2  10   2       22.75       23.34      1.29 o
   3  10   2       22.56       20.28      1.23 o
   4  10   2       13.70       13.22      0.65 o
   5  10   2       86.77       84.10      1.86 o
   6  10   2        5.74        6.27      1.94 o
   7  10   2       62.71       65.55      2.39 o
   8  10   2       13.75       12.73      0.90 o
   9  10   2        7.01       10.70      0.99 o
  10  10   2        0.51        0.58      0.73 o
  11  10   2       23.44       27.47      1.72 o
  12  10   2        4.47        4.94      0.84 o
  -6  11   2        0.05       -0.23      0.56 o
  -5  11   2       36.56       42.66      2.60 o
  -4  11   2       23.67       25.42      1.55 o
  -3  11   2        9.61       10.21      1.59 o
  -2  11   2        0.31        1.26      0.63 o
  -1  11   2        4.59        5.05      0.62 o
   0  11   2        9.25        8.16      0.53 o
   1  11   2       13.39       10.88      0.68 o
   2  11   2       25.64       26.07      1.51 o
   3  11   2        0.81        0.28      0.66 o
   4  11   2       31.57       28.15      0.84 o
   5  11   2        0.01       -0.37      0.37 o
   6  11   2       10.97        9.95      0.69 o
   7  11   2        0.67        1.09      0.74 o
   8  11   2       13.04       11.92      2.16 o
   9  11   2        0.07       -0.50      1.47 o
  10  11   2       12.67       13.33      1.05 o
  11  11   2       13.06       16.69      0.98 o
  -5  12   2        0.49        0.77      1.06 o
  -4  12   2        0.10       -0.85      0.85 o
  -3  12   2        0.51        1.03      0.91 o
  -2  12   2        1.37        0.64      0.81 o
  -1  12   2       24.72       22.29      0.94 o
   0  12   2        0.05        0.12      0.38 o
   1  12   2       12.12       11.86      0.63 o
   2  12   2       14.46       16.21      1.59 o
   3  12   2        5.15        6.07      1.20 o
   4  12   2       17.95       15.43      0.72 o
   5  12   2        1.98        1.56      0.44 o
   6  12   2        1.52        1.11      0.76 o
   7  12   2        2.14        2.18      1.61 o
   8  12   2        0.13       -0.42      1.50 o
   9  12   2        2.01        1.43      1.79 o
  10  12   2        1.00        0.26      1.71 o
  -3  13   2        5.96        8.05      1.96 o
  -2  13   2        4.28        3.76      1.20 o
  -1  13   2        0.06        0.19      0.77 o
   0  13   2        0.12        0.12      0.43 o
   1  13   2        2.43        2.58      0.44 o
   2  13   2        0.63        0.68      0.37 o
   3  13   2        1.06        0.26      1.02 o
   4  13   2       14.66       12.30      0.71 o
   5  13   2        8.99        7.77      1.01 o
   6  13   2        1.01        0.43      0.70 o
   7  13   2        0.00        1.28      1.71 o
   8  13   2        0.01        1.63      1.81 o
   9  13   2        1.50        2.41      1.92 o
  -1  14   2        0.13       -0.73      0.94 o
   0  14   2        0.55        1.24      0.82 o
   1  14   2        0.50        0.61      0.43 o
   2  14   2        0.43        0.64      0.48 o
   3  14   2        1.86        1.01      0.64 o
   4  14   2        0.10        0.43      0.61 o
   5  14   2        0.26        1.10      0.44 o
   6  14   2        1.42        1.19      0.90 o
   7  14   2        4.07        6.04      2.32 o
  -6 -13   3        3.33        3.40      0.76 o
  -5 -13   3        3.93        2.08      0.62 o
  -4 -13   3        1.37        2.30      0.59 o
  -3 -13   3        3.21       -0.43      1.72 o
  -2 -13   3        0.23       -0.56      1.39 o
  -1 -13   3        7.51        8.10      1.14 o
   0 -13   3        0.54        0.85      0.66 o
  -8 -12   3        1.29        0.09      0.68 o
  -7 -12   3        4.72        4.30      0.82 o
  -6 -12   3        3.60        5.04      0.61 o
  -5 -12   3        1.45        2.17      0.48 o
  -4 -12   3        0.92       -0.05      0.34 o
  -3 -12   3        2.37        5.77      1.79 o
  -2 -12   3        0.01       -0.78      1.21 o
  -1 -12   3        0.87        1.42      0.50 o
   0 -12   3        0.01        0.14      1.50 o
   1 -12   3        3.54        5.16      1.34 o
   2 -12   3        0.34       -1.05      1.05 o
   3 -12   3        8.95       10.16      1.24 o
 -10 -11   3        2.41        2.50      0.88 o
  -9 -11   3        2.80        3.06      0.89 o
  -8 -11   3        0.82        1.34      0.73 o
  -7 -11   3        0.33       -0.06      0.57 o
  -6 -11   3        0.02        0.27      0.44 o
  -5 -11   3        0.05        0.19      0.41 o
  -4 -11   3        1.82        2.43      0.47 o
  -3 -11   3        1.69        1.63      1.72 o
  -2 -11   3        6.30        3.92      1.66 o
  -1 -11   3        0.03        0.52      0.39 o
   0 -11   3        2.04        1.87      0.79 o
   1 -11   3        3.56        4.33      0.67 o
   2 -11   3        2.44        1.82      1.44 o
   3 -11   3        0.87        1.42      0.79 o
   4 -11   3        6.41       10.24      1.61 o
   5 -11   3        2.09        2.83      1.16 o
 -11 -10   3        5.78        8.78      1.58 o
 -10 -10   3        0.36        0.49      0.48 o
  -9 -10   3        5.50        3.37      0.89 o
  -8 -10   3        2.43        3.15      0.77 o
  -7 -10   3        5.80        5.10      0.81 o
  -6 -10   3        3.49        2.81      0.71 o
  -5 -10   3        4.38        4.77      0.51 o
  -4 -10   3        8.05        6.77      0.47 o
  -3 -10   3       26.10       27.64      1.95 o
  -2 -10   3        7.66        9.99      1.33 o
  -1 -10   3        1.14        2.21      0.95 o
   0 -10   3        0.53        0.40      0.64 o
   1 -10   3        1.26        0.86      0.74 o
   2 -10   3        1.21        1.19      0.81 o
   3 -10   3        0.30        0.74      0.83 o
   4 -10   3        1.51        2.08      0.86 o
   5 -10   3        0.46        0.09      0.89 o
   6 -10   3       36.06       42.14      1.51 o
 -11  -9   3        1.72        2.45      1.03 o
 -10  -9   3        4.19        7.61      0.80 o
  -9  -9   3        9.68        9.29      0.97 o
  -8  -9   3        0.18        0.15      0.40 o
  -7  -9   3       14.43       12.15      0.99 o
  -6  -9   3        4.43        5.01      0.58 o
  -5  -9   3       58.32       54.53      2.64 o
  -4  -9   3        0.10        0.17      0.33 o
  -3  -9   3        0.03        0.08      0.33 o
  -2  -9   3       33.52       32.97      1.97 o
  -1  -9   3       10.85       12.83      1.37 o
   0  -9   3        6.69        6.94      0.55 o
   1  -9   3        1.74        1.78      0.48 o
   2  -9   3       20.97       21.13      1.07 o
   3  -9   3        0.21        0.05      0.52 o
   4  -9   3        3.79        2.64      0.41 o
   5  -9   3        0.33        0.23      0.65 o
   6  -9   3        1.73        0.61      0.59 o
   7  -9   3        0.01       -0.66      0.66 o
   8  -9   3        0.86        1.30      1.58 o
 -12  -8   3        0.02        0.28      1.23 o
 -11  -8   3        1.74        2.43      0.83 o
 -10  -8   3        2.68        3.70      0.71 o
  -9  -8   3        4.71        3.98      0.67 o
  -8  -8   3        0.93        0.99      0.49 o
  -7  -8   3        2.21        2.77      0.43 o
  -6  -8   3        0.19       -0.05      0.28 o
  -5  -8   3        0.04        0.41      0.36 o
  -4  -8   3       18.80       14.81      0.64 o
  -3  -8   3        0.25       -0.38      0.38 o
  -2  -8   3      146.96      136.58      5.26 o
  -1  -8   3        0.12        0.50      0.73 o
   0  -8   3      105.09       93.27      2.11 o
   1  -8   3        8.64        5.95      0.58 o
   2  -8   3       43.94       41.27      1.41 o
   3  -8   3        2.87        2.03      0.28 o
   4  -8   3        0.06        0.00      0.39 o
   5  -8   3       13.37       13.75      0.84 o
   6  -8   3        0.11       -0.30      0.48 o
   7  -8   3        0.04       -0.57      0.58 o
   8  -8   3       11.59       10.76      1.50 o
   9  -8   3       11.72       10.76      1.41 o
 -12  -7   3        0.18       -0.75      1.88 o
 -11  -7   3        0.15        1.10      0.82 o
 -10  -7   3        3.16        3.69      0.86 o
  -9  -7   3        0.03       -0.05      0.51 o
  -8  -7   3        4.59        5.86      0.64 o
  -7  -7   3        0.44        0.40      0.44 o
  -6  -7   3        0.02       -0.12      0.25 o
  -5  -7   3        2.99        3.28      0.29 o
  -4  -7   3       23.02       26.92      0.85 o
  -3  -7   3       10.87       11.64      0.69 o
  -2  -7   3       97.44       94.26      2.82 o
  -1  -7   3        5.98        7.12      1.69 o
   0  -7   3      209.65      183.94      3.53 o
   1  -7   3       13.15       10.47      0.68 o
   2  -7   3       46.48       43.17      0.89 o
   3  -7   3       71.01       59.50      1.21 o
   4  -7   3       14.12       13.52      0.95 o
   5  -7   3        5.66        5.36      0.49 o
   6  -7   3        1.34        0.84      0.44 o
   7  -7   3       14.81       16.61      0.92 o
   8  -7   3       12.41       14.22      0.99 o
   9  -7   3        8.40        9.35      1.33 o
  10  -7   3        0.02        0.42      1.15 o
 -13  -6   3        2.54        2.10      1.64 o
 -12  -6   3        0.19       -0.39      1.34 o
 -11  -6   3        0.58        0.84      0.64 o
 -10  -6   3        3.56        4.80      0.79 o
  -9  -6   3        9.71       10.09      0.72 o
  -8  -6   3       13.97       15.98      0.81 o
  -7  -6   3       19.39       19.02      0.74 o
  -6  -6   3        3.66        5.00      0.67 o
  -5  -6   3        0.11       -0.18      0.19 o
  -4  -6   3       14.76       15.97      0.47 o
  -3  -6   3       75.87       69.01      1.08 o
  -2  -6   3       59.72       55.66      1.91 o
  -1  -6   3        2.36        2.25      0.40 o
   0  -6   3      131.18      130.82      2.15 o
   1  -6   3       27.44       21.92      0.50 o
   2  -6   3        2.55        2.60      0.28 o
   3  -6   3       17.36       11.48      0.79 o
   4  -6   3       53.41       41.52      0.98 o
   5  -6   3      103.76       87.03      1.60 o
   6  -6   3        3.64        4.03      0.48 o
   7  -6   3        9.24       10.27      0.74 o
   8  -6   3        7.42        7.38      0.75 o
   9  -6   3       11.92       14.67      1.47 o
  10  -6   3        3.15        1.96      1.06 o
 -13  -5   3        0.77        2.13      1.40 o
 -12  -5   3        0.23        1.83      1.32 o
 -11  -5   3       12.05       14.40      1.90 o
 -10  -5   3        0.41        0.22      0.72 o
  -9  -5   3       18.86       17.59      0.97 o
  -8  -5   3       26.53       24.00      1.49 o
  -7  -5   3       15.62       17.23      0.79 o
  -6  -5   3       10.49       12.01      0.46 o
  -5  -5   3       40.87       44.50      0.84 o
  -4  -5   3        0.39        0.15      0.16 o
  -3  -5   3       38.13       46.13      0.64 o
  -2  -5   3       58.92       67.94      0.80 o
  -1  -5   3       22.51       24.52      0.43 o
   0  -5   3       20.61       19.56      0.39 o
   1  -5   3       40.13       44.46      0.72 o
   2  -5   3       39.34       42.26      0.75 o
   3  -5   3       55.22       58.10      0.97 o
   4  -5   3       85.93       86.18      1.36 o
   5  -5   3       62.12       46.81      1.07 o
   6  -5   3       20.85       16.52      0.72 o
   7  -5   3        1.24        0.59      0.28 o
   8  -5   3       15.32       13.61      0.52 o
   9  -5   3       11.67       11.36      0.56 o
  10  -5   3        0.01       -0.35      0.35 o
  11  -5   3       10.63        9.85      0.62 o
 -13  -4   3        0.01        0.02      1.36 o
 -12  -4   3        1.44        0.80      0.77 o
 -11  -4   3        0.41        0.39      0.85 o
 -10  -4   3        4.03        3.65      0.60 o
  -9  -4   3       20.75       17.49      0.86 o
  -8  -4   3      179.02      179.82      2.61 o
  -7  -4   3       20.61       22.86      0.61 o
  -6  -4   3      256.66      253.61      2.73 o
  -5  -4   3       27.02       26.39      0.64 o
  -4  -4   3       12.32       18.17      0.45 o
  -3  -4   3        0.65        0.23      0.14 o
  -2  -4   3       17.78        9.46      0.26 o
  -1  -4   3      706.12      759.59      7.45 o
   0  -4   3        2.89        3.49      0.18 o
   1  -4   3       78.18      100.45      1.20 o
   2  -4   3       24.69       22.25      0.51 o
   3  -4   3       19.35       15.98      0.48 o
   4  -4   3        1.45        1.85      0.20 o
   5  -4   3       35.28       36.35      0.63 o
   6  -4   3        0.07       -0.08      0.20 o
   7  -4   3       31.44       26.20      0.74 o
   8  -4   3        0.09       -0.07      0.31 o
   9  -4   3        0.46       -0.02      0.69 o
  10  -4   3        1.15        1.12      0.50 o
  11  -4   3        0.14       -0.49      0.49 o
  12  -4   3        0.10        0.32      0.96 o
 -13  -3   3        0.12       -0.17      0.74 o
 -12  -3   3        0.12       -0.62      0.62 o
 -11  -3   3        7.25        8.26      0.95 o
 -10  -3   3        2.69        3.28      1.01 o
  -9  -3   3        4.78        5.89      0.58 o
  -8  -3   3        0.26        0.55      0.30 o
  -7  -3   3        0.08        0.37      0.26 o
  -6  -3   3      206.40      195.95      2.66 o
  -5  -3   3        1.67        1.26      0.19 o
  -4  -3   3       17.21       18.12      0.44 o
  -3  -3   3       10.18        8.94      0.31 o
  -2  -3   3      289.27      332.64      2.99 o
  -1  -3   3       95.44      121.84      1.28 o
   0  -3   3      146.47      143.81      1.50 o
   1  -3   3      902.82      989.58      9.25 o
   2  -3   3      242.93      259.62      3.12 o
   3  -3   3      177.27      194.55      2.02 o
   4  -3   3        2.11        2.63      0.21 o
   5  -3   3       27.31       34.62      0.63 o
   6  -3   3       37.50       41.01      0.79 o
   7  -3   3        3.73        3.75      0.35 o
   8  -3   3        6.87        5.71      0.44 o
   9  -3   3        0.22        0.52      0.58 o
  10  -3   3        1.86        0.76      0.63 o
  11  -3   3        0.88        0.71      0.96 o
  12  -3   3        0.01       -0.36      0.76 o
 -13  -2   3        0.27       -1.41      1.41 o
 -12  -2   3        0.40       -0.10      1.22 o
 -11  -2   3        1.52        1.05      0.70 o
 -10  -2   3        0.76        0.43      0.56 o
  -9  -2   3       11.64       12.08      0.74 o
  -8  -2   3        0.26        0.27      0.28 o
  -7  -2   3        1.38        1.12      0.26 o
  -6  -2   3      175.14      172.99      2.05 o
  -5  -2   3       29.22       27.62      0.57 o
  -4  -2   3      716.93      717.08      6.23 o
  -3  -2   3      126.64      136.71      1.36 o
  -2  -2   3        4.91        4.39      0.17 o
  -1  -2   3       42.13       46.36      0.48 o
   0  -2   3      102.09       93.76      0.91 o
   1  -2   3      122.34      137.45      1.42 o
   2  -2   3       13.09       13.90      0.33 o
   3  -2   3      598.84      623.17      5.65 o
   4  -2   3      658.72      701.41      7.10 o
   5  -2   3       13.72       14.30      0.57 o
   6  -2   3      255.37      267.50      3.08 o
   7  -2   3        0.91        0.48      0.30 o
   8  -2   3       88.68       86.17      1.57 o
   9  -2   3       17.82       16.72      0.75 o
  10  -2   3        1.69        1.52      0.57 o
  11  -2   3        2.68        2.73      1.41 o
  12  -2   3        0.11        0.54      1.28 o
  13  -2   3        0.15        1.31      1.46 o
 -13  -1   3        1.73        0.13      1.60 o
 -12  -1   3        0.00       -1.08      1.09 o
 -11  -1   3        0.54        1.09      1.46 o
 -10  -1   3        0.93        0.75      0.83 o
  -9  -1   3        3.71        3.94      0.66 o
  -8  -1   3        8.33        9.67      0.58 o
  -7  -1   3        8.14        8.48      0.37 o
  -6  -1   3        0.25        1.32      0.26 o
  -5  -1   3        0.03       -0.16      0.16 o
  -4  -1   3        6.24        5.47      0.27 o
  -3  -1   3        0.34        0.53      0.12 o
  -2  -1   3        6.08        3.99      0.17 o
  -1  -1   3     1294.94     1402.16     10.20 o
   0  -1   3      340.07      344.73      2.86 o
   1  -1   3      452.94      474.04      3.94 o
   2  -1   3      481.64      498.25      4.81 o
   3  -1   3      571.57      609.69      6.11 o
   4  -1   3      789.46      859.70      7.31 o
   5  -1   3       18.17       23.49      0.54 o
   6  -1   3       46.83       42.29      0.73 o
   7  -1   3      325.88      319.79      3.68 o
   8  -1   3       77.68       75.50      1.51 o
   9  -1   3       18.84       20.45      1.15 o
  10  -1   3        6.72        4.38      1.24 o
  11  -1   3        0.74       -0.64      0.79 o
  12  -1   3        2.70        2.04      1.48 o
  13  -1   3        0.09       -0.92      1.28 o
 -13   0   3        1.94        2.60      1.71 o
 -12   0   3        7.92       11.78      1.54 o
 -11   0   3       12.60       11.42      1.39 o
 -10   0   3       14.48       11.22      1.28 o
  -9   0   3        1.71        0.95      0.82 o
  -8   0   3        0.39        0.35      0.35 o
  -7   0   3        9.16       11.22      0.75 o
  -6   0   3      128.32      137.57      2.10 o
  -5   0   3       79.02       97.83      1.31 o
  -4   0   3        0.78       -0.10      0.19 o
  -3   0   3      203.17      207.82      2.08 o
  -2   0   3      372.22      397.48      3.49 o
  -1   0   3      178.11      172.27      1.53 o
   0   0   3     1057.29     1037.34      7.97 o
   1   0   3      456.21      425.87      3.79 o
   2   0   3      151.09      180.23      1.66 o
   3   0   3      272.65      290.00      2.60 o
   4   0   3       13.71       15.25      0.39 o
   5   0   3      157.05      157.03      1.81 o
   6   0   3       32.66       32.10      0.72 o
   7   0   3       47.70       48.71      0.99 o
   8   0   3      131.22      129.38      1.98 o
   9   0   3        0.98       -0.43      0.67 o
  10   0   3        0.88        1.56      0.92 o
  11   0   3        2.28        2.70      1.00 o
  12   0   3        3.83        2.87      1.82 o
  13   0   3        6.13        6.13      1.90 o
 -13   1   3        0.01       -1.11      1.54 o
 -12   1   3       16.09       21.24      1.90 o
 -11   1   3        1.37        1.80      0.97 o
 -10   1   3        2.50        1.28      0.88 o
  -9   1   3        7.75        6.02      1.08 o
  -8   1   3       15.32       19.26      1.38 o
  -7   1   3        7.47        6.40      0.42 o
  -6   1   3       87.76       92.35      1.33 o
  -5   1   3        2.54        2.50      0.25 o
  -4   1   3      110.84      121.14      1.38 o
  -3   1   3       11.91       18.34      0.38 o
  -2   1   3       10.91       11.44      0.25 o
  -1   1   3      757.00      738.34      5.71 o
   0   1   3      539.78      558.60      4.35 o
   1   1   3      643.21      613.11      4.85 o
   2   1   3     1029.03     1027.17      8.18 o
   3   1   3      658.65      633.96      5.40 o
   4   1   3      139.17      120.27      1.26 o
   5   1   3       21.64       23.18      0.53 o
   6   1   3       82.08       83.88      1.23 o
   7   1   3       36.59       38.70      0.76 o
   8   1   3       70.67       76.80      1.41 o
   9   1   3        8.36        7.51      1.29 o
  10   1   3       22.15       21.18      1.62 o
  11   1   3        1.01        1.29      0.85 o
  12   1   3       15.08       14.33      1.57 o
  13   1   3        0.88        0.45      0.98 o
 -13   2   3        0.40        0.48      1.47 o
 -12   2   3        0.01        1.12      1.37 o
 -11   2   3        0.83       -0.14      0.82 o
 -10   2   3       13.79       15.30      2.11 o
  -9   2   3        0.70        1.42      0.83 o
  -8   2   3        5.30        3.15      0.68 o
  -7   2   3       14.48       11.91      0.48 o
  -6   2   3       79.81       81.99      1.09 o
  -5   2   3       15.90       17.97      0.48 o
  -4   2   3        4.67        6.02      0.26 o
  -3   2   3     1260.28     1410.04     12.23 o
  -2   2   3      260.51      291.03      2.44 o
  -1   2   3       56.73       83.94      0.84 o
   0   2   3     1458.57     1454.84     11.06 o
   1   2   3      952.96      935.49      7.52 o
   2   2   3      146.82      111.66      1.14 o
   3   2   3      210.94      225.28      2.32 o
   4   2   3        0.72       -0.14      0.15 o
   5   2   3       46.33       52.62      0.83 o
   6   2   3       38.27       32.80      0.71 o
   7   2   3        1.41        1.62      0.30 o
   8   2   3        8.74        8.13      0.66 o
   9   2   3       32.10       31.43      1.28 o
  10   2   3        0.73        0.53      1.20 o
  11   2   3        4.55        3.43      1.31 o
  12   2   3        0.63        1.21      0.97 o
  13   2   3        3.18        4.22      1.70 o
  14   2   3        0.08        1.09      1.44 o
 -12   3   3        0.03        1.83      1.59 o
 -11   3   3        0.21       -0.99      0.99 o
 -10   3   3        5.03        6.50      1.64 o
  -9   3   3        0.09        0.34      0.72 o
  -8   3   3        5.74        5.99      0.59 o
  -7   3   3      182.43      182.26      2.78 o
  -6   3   3       51.59       55.30      1.20 o
  -5   3   3      220.23      228.96      2.60 o
  -4   3   3      183.71      190.40      1.97 o
  -3   3   3      765.06      829.87      6.60 o
  -2   3   3        3.66        8.81      0.22 o
  -1   3   3     1030.53     1119.35      8.74 o
   0   3   3       31.24       29.12      0.39 o
   1   3   3     1096.14     1093.25      8.37 o
   2   3   3      825.25      864.53      7.61 o
   3   3   3       40.00       42.99      0.60 o
   4   3   3      125.88      129.86      1.50 o
   5   3   3      153.83      155.45      1.80 o
   6   3   3       21.08       26.95      0.68 o
   7   3   3       18.50       18.31      0.66 o
   8   3   3        1.91        0.74      0.42 o
   9   3   3       33.22       34.15      1.21 o
  10   3   3        4.83        5.04      0.98 o
  11   3   3        8.39        7.46      1.21 o
  12   3   3        0.14        0.83      1.33 o
  13   3   3        1.96        1.64      1.50 o
  14   3   3        0.33       -0.22      1.50 o
 -12   4   3        0.14       -0.79      0.79 o
 -11   4   3        1.18        0.66      0.85 o
 -10   4   3        2.07        2.31      0.90 o
  -9   4   3        2.71        1.40      0.57 o
  -8   4   3        7.90        8.17      0.53 o
  -7   4   3      167.57      160.77      2.53 o
  -6   4   3       20.72       19.95      0.74 o
  -5   4   3        0.11       -0.04      0.24 o
  -4   4   3       62.97       69.01      0.96 o
  -3   4   3       15.21       23.81      0.40 o
  -2   4   3      408.76      470.96      3.58 o
  -1   4   3     1413.63     1515.76     12.68 o
   0   4   3      180.77      171.07      1.78 o
   1   4   3      173.92      200.64      1.92 o
   2   4   3      808.10      845.22      8.96 o
   3   4   3      312.10      372.48      3.80 o
   4   4   3       42.82       31.70      0.60 o
   5   4   3       46.03       49.28      0.86 o
   6   4   3       34.10       36.88      0.79 o
   7   4   3        0.02       -0.06      0.30 o
   8   4   3        4.69        3.33      0.51 o
   9   4   3        6.94        7.56      0.79 o
  10   4   3        9.56       11.12      1.18 o
  11   4   3        8.79        9.07      1.75 o
  12   4   3        0.85        0.23      1.23 o
  13   4   3        0.24       -0.35      1.39 o
  14   4   3        4.14        3.52      1.76 o
 -11   5   3        2.11        1.60      0.80 o
 -10   5   3        1.98        1.90      0.57 o
  -9   5   3        6.54        8.11      0.69 o
  -8   5   3        0.30        0.04      0.38 o
  -7   5   3        0.50        0.38      0.35 o
  -6   5   3        4.53        4.00      0.36 o
  -5   5   3        1.66        0.77      0.24 o
  -4   5   3      372.49      366.23      3.21 o
  -3   5   3        0.39        0.19      0.11 o
  -2   5   3        8.40        9.35      0.28 o
  -1   5   3       91.49       93.36      1.08 o
   0   5   3      373.07      397.06      3.87 o
   1   5   3        0.09       -0.17      0.17 o
   2   5   3     1253.83     1297.54     11.75 o
   3   5   3        9.91        8.80      0.29 o
   4   5   3      834.67      878.71     10.25 o
   5   5   3       90.03       97.32      1.74 o
   6   5   3       92.77       83.48      1.47 o
   7   5   3       24.64       23.73      0.89 o
   8   5   3        4.53        4.67      0.62 o
   9   5   3        2.01        1.54      0.92 o
  10   5   3        7.94        6.06      1.30 o
  11   5   3       22.62       21.34      2.24 o
  12   5   3        0.45       -0.89      1.25 o
  13   5   3        6.71        6.61      1.83 o
  14   5   3        0.25       -0.98      1.42 o
 -11   6   3        4.91        5.75      0.98 o
 -10   6   3        0.31       -0.35      0.45 o
  -9   6   3        6.22        6.75      0.61 o
  -8   6   3        5.42        4.33      0.48 o
  -7   6   3        1.45        0.31      0.34 o
  -6   6   3        1.14        0.19      0.28 o
  -5   6   3      263.90      252.30      3.47 o
  -4   6   3      270.83      269.14      3.20 o
  -3   6   3       25.86       24.08      0.50 o
  -2   6   3      119.40      124.50      1.23 o
  -1   6   3      138.45      154.01      1.56 o
   0   6   3       10.32        9.14      0.29 o
   1   6   3        0.71        0.67      0.14 o
   2   6   3       49.16       58.57      0.77 o
   3   6   3      167.43      179.77      1.85 o
   4   6   3       47.16       53.68      0.77 o
   5   6   3       33.33       30.78      0.65 o
   6   6   3        6.79        7.38      0.47 o
   7   6   3       82.50       80.17      1.54 o
   8   6   3       42.65       41.58      1.95 o
   9   6   3        2.10        0.54      0.75 o
  10   6   3        9.64        7.00      1.80 o
  11   6   3        1.19       -0.03      0.84 o
  12   6   3        1.95        1.60      1.36 o
  13   6   3        0.27       -0.59      1.21 o
  14   6   3        0.04       -1.15      1.28 o
 -10   7   3        0.72       -0.83      0.83 o
  -9   7   3        0.00       -1.37      1.37 o
  -8   7   3        7.54        7.24      1.03 o
  -7   7   3        0.73       -0.10      0.92 o
  -6   7   3        7.76        5.68      1.07 o
  -5   7   3        5.21        4.12      0.96 o
  -4   7   3       19.57       23.63      0.81 o
  -3   7   3        9.00        7.49      0.40 o
  -2   7   3       76.13       69.59      0.96 o
  -1   7   3        6.83        5.86      0.26 o
   0   7   3       56.78       61.84      0.83 o
   1   7   3       43.77       42.83      0.62 o
   2   7   3       65.01       70.15      0.88 o
   3   7   3       38.12       37.96      0.61 o
   4   7   3       66.53       63.42      0.84 o
   5   7   3       13.13       12.53      0.40 o
   6   7   3       23.63       25.56      1.20 o
   7   7   3       36.46       38.50      1.13 o
   8   7   3        0.61        0.54      0.52 o
   9   7   3        7.00        5.12      0.92 o
  10   7   3        4.57        4.79      1.00 o
  11   7   3        1.31        1.80      0.90 o
  12   7   3        0.00        0.72      0.89 o
  13   7   3        6.47        5.68      1.23 o
  -9   8   3        7.34        6.55      1.26 o
  -8   8   3        3.75        3.90      0.86 o
  -7   8   3        3.05        2.14      0.75 o
  -6   8   3        0.62        1.12      0.61 o
  -5   8   3       51.46       52.37      1.42 o
  -4   8   3        8.91        8.15      0.61 o
  -3   8   3       13.93       14.51      0.79 o
  -2   8   3      274.84      275.92      2.97 o
  -1   8   3      198.48      186.66      2.08 o
   0   8   3      142.90      143.86      1.74 o
   1   8   3        1.68        2.10      0.46 o
   2   8   3       54.93       54.47      1.04 o
   3   8   3        0.29        0.88      0.26 o
   4   8   3        1.21        2.14      0.22 o
   5   8   3       82.19       90.25      1.25 o
   6   8   3        0.02       -0.23      0.23 o
   7   8   3        3.69        2.57      0.48 o
   8   8   3       19.97       20.27      1.16 o
   9   8   3        0.17        0.73      0.92 o
  10   8   3        0.24        0.87      0.92 o
  11   8   3        1.87        1.99      0.90 o
  12   8   3        1.69        1.59      0.92 o
  13   8   3        1.65        1.14      1.75 o
  -8   9   3        5.43        5.77      1.18 o
  -7   9   3        0.13       -0.62      0.62 o
  -6   9   3        1.73        0.73      0.64 o
  -5   9   3        5.18        4.17      0.94 o
  -4   9   3        1.58        0.61      0.47 o
  -3   9   3        0.72        0.92      0.32 o
  -2   9   3        7.85        8.40      0.42 o
  -1   9   3       73.10       72.51      1.29 o
   0   9   3       15.18       13.87      0.61 o
   1   9   3       10.73       10.56      0.52 o
   2   9   3       11.95       11.75      0.63 o
   3   9   3       16.56       15.25      0.50 o
   4   9   3        3.00        3.55      0.38 o
   5   9   3       45.40       44.89      1.10 o
   6   9   3       13.79       14.72      0.51 o
   7   9   3        8.66        7.93      0.47 o
   8   9   3        9.86       12.90      0.71 o
   9   9   3        2.31        3.05      0.90 o
  10   9   3        1.24        2.32      0.84 o
  11   9   3        5.18        6.10      1.10 o
  12   9   3        0.38        2.33      0.96 o
  13   9   3        0.30        0.65      1.11 o
  -7  10   3       40.50       46.22      1.91 o
  -6  10   3        7.38        6.09      0.85 o
  -5  10   3       11.39       10.17      1.61 o
  -4  10   3        2.36        2.28      0.63 o
  -3  10   3        2.95        3.35      0.63 o
  -2  10   3        0.01       -0.12      0.38 o
  -1  10   3        4.40        5.82      0.71 o
   0  10   3       23.06       22.91      0.78 o
   1  10   3      105.99      100.12      1.91 o
   2  10   3        0.08       -0.30      0.30 o
   3  10   3       31.32       30.02      0.81 o
   4  10   3       31.07       28.35      0.89 o
   5  10   3        3.74        4.94      0.79 o
   6  10   3       31.56       31.59      1.45 o
   7  10   3        0.01       -0.32      0.35 o
   8  10   3       31.43       35.19      2.11 o
   9  10   3       32.94       32.88      2.33 o
  10  10   3       14.99       16.81      1.38 o
  11  10   3        7.53        9.87      1.41 o
  12  10   3        2.44        3.25      0.79 o
  -6  11   3        0.08        0.99      0.65 o
  -5  11   3        3.38        3.65      0.69 o
  -4  11   3       26.74       28.42      1.10 o
  -3  11   3       24.46       25.97      1.67 o
  -2  11   3        3.13        1.76      0.73 o
  -1  11   3        0.59        0.89      0.44 o
   0  11   3        8.23        9.57      0.61 o
   1  11   3       12.88       10.79      0.62 o
   2  11   3       10.54       11.65      0.65 o
   3  11   3        0.08       -0.27      0.35 o
   4  11   3       25.46       22.47      1.19 o
   5  11   3        7.36        5.62      0.68 o
   6  11   3        5.14        4.69      0.60 o
   7  11   3        7.84        6.05      1.88 o
   8  11   3        7.76        4.99      1.91 o
   9  11   3        4.20        4.12      0.59 o
  10  11   3        6.05        6.33      0.86 o
  11  11   3        0.01        0.18      0.96 o
  -5  12   3        1.07        1.79      2.23 o
  -4  12   3        1.17        1.57      2.64 o
  -3  12   3        0.01        0.27      0.85 o
  -2  12   3        5.87        6.30      1.07 o
  -1  12   3       18.64       18.61      0.92 o
   0  12   3       10.98       12.74      0.97 o
   1  12   3        3.60        2.57      0.48 o
   2  12   3       37.06       39.17      1.59 o
   3  12   3       81.52       84.87      4.33 o
   4  12   3        3.79        3.74      0.82 o
   5  12   3        0.74        1.41      0.47 o
   6  12   3        1.72        2.09      1.05 o
   7  12   3        6.70        6.14      1.99 o
   8  12   3        0.16       -1.36      1.42 o
   9  12   3        4.31        3.25      1.80 o
  10  12   3        0.01        1.75      1.81 o
  -3  13   3        0.99        1.92      1.02 o
  -2  13   3        2.42        2.30      0.95 o
  -1  13   3        0.02       -0.61      0.61 o
   0  13   3        0.38        0.84      0.56 o
   1  13   3       26.15       25.36      1.00 o
   2  13   3        1.76        2.69      1.13 o
   3  13   3        1.89        1.28      0.46 o
   4  13   3        0.76        0.09      0.45 o
   5  13   3        2.36        1.87      0.61 o
   6  13   3        1.59        1.59      0.55 o
   7  13   3        0.17        0.70      1.70 o
   8  13   3        1.30        1.41      1.79 o
   9  13   3        0.05        0.17      1.71 o
  -1  14   3        0.05       -0.98      0.98 o
   0  14   3        0.12       -0.49      0.67 o
   1  14   3        6.45        5.34      0.76 o
   2  14   3        0.56        1.16      0.51 o
   3  14   3        3.83        3.95      0.61 o
   4  14   3        0.24        0.60      0.46 o
   5  14   3        9.08        8.43      0.72 o
   6  14   3        9.48        7.03      0.94 o
   7  14   3        1.68        0.05      1.64 o
  -4 -13   4        1.25        1.65      0.53 o
  -3 -13   4        0.94        0.73      0.48 o
  -2 -13   4        0.15        0.74      0.97 o
  -7 -12   4        4.53        4.41      0.95 o
  -6 -12   4        1.09        2.15      0.73 o
  -5 -12   4        5.23        5.30      1.11 o
  -4 -12   4       12.25       13.10      0.82 o
  -3 -12   4        2.87        2.76      0.65 o
  -2 -12   4        0.17       -0.02      0.72 o
  -1 -12   4       13.08       15.25      1.07 o
   0 -12   4        5.61        6.51      1.23 o
   1 -12   4        7.39        9.79      1.06 o
   2 -12   4        3.05        2.80      0.90 o
  -9 -11   4        0.72        1.46      0.94 o
  -8 -11   4        1.65        1.81      0.89 o
  -7 -11   4        1.59        0.97      0.76 o
  -6 -11   4        0.00        0.16      0.64 o
  -5 -11   4        0.02        0.14      0.44 o
  -4 -11   4       13.43       14.18      0.81 o
  -3 -11   4        2.35        2.04      0.65 o
  -2 -11   4        0.46        0.50      0.49 o
  -1 -11   4        2.13        1.46      0.54 o
   0 -11   4        0.04        0.37      0.55 o
   1 -11   4       12.41       13.21      1.07 o
   2 -11   4        4.86        4.89      1.18 o
   3 -11   4        2.07        0.37      0.85 o
   4 -11   4        0.76       -0.27      0.88 o
 -10 -10   4        0.95        1.04      0.94 o
  -9 -10   4        8.84        9.21      1.69 o
  -8 -10   4        1.45        1.03      0.75 o
  -7 -10   4       10.35        9.04      0.97 o
  -6 -10   4       14.01       11.60      0.88 o
  -5 -10   4        6.07        6.14      0.64 o
  -4 -10   4        8.06        9.67      1.04 o
  -3 -10   4        3.98        3.12      0.41 o
  -2 -10   4        7.12        6.42      0.65 o
  -1 -10   4        1.21        1.13      0.45 o
   0 -10   4        0.14        0.40      0.49 o
   1 -10   4        8.99       10.10      0.84 o
   2 -10   4        0.49        0.41      0.68 o
   3 -10   4       12.87       12.58      1.18 o
   4 -10   4        4.03        2.88      1.01 o
   5 -10   4       33.96       47.90      2.43 o
   6 -10   4       17.95       19.02      1.77 o
 -11  -9   4        0.85        0.02      0.72 o
 -10  -9   4        0.59        0.09      0.63 o
  -9  -9   4        5.70        5.20      0.67 o
  -8  -9   4        3.95        4.73      0.56 o
  -7  -9   4        1.14        1.28      0.70 o
  -6  -9   4        0.17       -0.38      0.45 o
  -5  -9   4        1.48        0.33      0.46 o
  -4  -9   4       28.84       20.32      0.91 o
  -3  -9   4       63.12       56.22      1.59 o
  -2  -9   4        0.95        1.44      0.35 o
  -1  -9   4        4.27        1.66      0.45 o
   0  -9   4       13.65       12.35      1.10 o
   1  -9   4        0.47        1.20      0.55 o
   2  -9   4        0.18       -0.05      0.61 o
   3  -9   4        7.71        7.69      1.59 o
   4  -9   4        0.00       -0.31      0.31 o
   5  -9   4        2.06        2.74      0.55 o
   6  -9   4       10.15       12.08      0.98 o
   7  -9   4       17.54       20.40      2.57 o
 -11  -8   4        0.74        1.63      0.86 o
 -10  -8   4        1.60        1.59      1.22 o
  -9  -8   4        0.00        0.40      0.56 o
  -8  -8   4        0.32       -0.15      0.48 o
  -7  -8   4        2.28        2.24      0.48 o
  -6  -8   4       28.89       28.64      0.85 o
  -5  -8   4       24.19       23.79      0.97 o
  -4  -8   4        0.86        1.13      0.42 o
  -3  -8   4       39.60       38.35      1.85 o
  -2  -8   4      351.67      330.52      5.33 o
  -1  -8   4       94.23       95.83      2.24 o
   0  -8   4       45.55       34.08      1.20 o
   1  -8   4        1.57        1.94      0.80 o
   2  -8   4        5.54        4.80      0.66 o
   3  -8   4        3.90        3.65      0.45 o
   4  -8   4        0.25        0.27      0.40 o
   5  -8   4        2.11        3.57      0.58 o
   6  -8   4        7.32        8.85      0.87 o
   7  -8   4        1.21        1.86      0.74 o
   8  -8   4       26.77       31.81      1.67 o
 -12  -7   4        1.38        1.94      1.41 o
 -11  -7   4        0.08        0.27      0.81 o
 -10  -7   4        0.00       -0.72      0.77 o
  -9  -7   4        2.92        2.04      0.64 o
  -8  -7   4        1.17        0.97      0.54 o
  -7  -7   4       23.93       28.24      1.10 o
  -6  -7   4        4.33        5.80      0.57 o
  -5  -7   4       29.47       26.52      0.69 o
  -4  -7   4       22.27       19.18      0.52 o
  -3  -7   4        0.10        0.59      0.45 o
  -2  -7   4        4.62        5.22      0.40 o
  -1  -7   4       98.06      101.95      2.25 o
   0  -7   4       58.69       58.80      1.58 o
   1  -7   4       68.72       55.35      1.19 o
   2  -7   4        0.22        0.33      0.27 o
   3  -7   4       88.43       74.67      1.77 o
   4  -7   4        9.57       10.31      0.57 o
   5  -7   4        1.41        0.98      0.38 o
   6  -7   4       17.00       15.94      0.87 o
   7  -7   4        1.05        0.38      0.50 o
   8  -7   4        0.14       -0.58      0.62 o
   9  -7   4        2.52        2.79      1.64 o
 -12  -6   4        2.33        1.86      1.49 o
 -11  -6   4        0.19        0.00      1.17 o
 -10  -6   4        0.17       -0.24      0.67 o
  -9  -6   4        5.15        5.52      0.71 o
  -8  -6   4        5.73        5.37      0.70 o
  -7  -6   4        1.72        2.48      0.52 o
  -6  -6   4        8.48        9.42      0.58 o
  -5  -6   4        0.00        0.45      0.27 o
  -4  -6   4       60.13       58.45      1.05 o
  -3  -6   4       29.47       32.90      0.68 o
  -2  -6   4      100.00       93.85      1.22 o
  -1  -6   4       17.17       12.31      0.38 o
   0  -6   4       48.43       51.68      0.85 o
   1  -6   4       55.60       49.28      1.08 o
   2  -6   4        1.88        1.03      0.28 o
   3  -6   4       43.64       32.61      0.83 o
   4  -6   4        2.06        0.86      0.33 o
   5  -6   4       13.70       12.69      0.64 o
   6  -6   4        5.73        6.29      0.62 o
   7  -6   4        7.70        8.59      0.71 o
   8  -6   4        4.66        6.92      0.89 o
   9  -6   4        0.76        0.78      0.90 o
  10  -6   4        2.23        1.98      0.99 o
 -13  -5   4        0.61        0.44      1.03 o
 -12  -5   4        2.10        2.71      1.31 o
 -11  -5   4        0.33       -0.28      1.80 o
 -10  -5   4        1.85        1.71      0.70 o
  -9  -5   4        9.94       10.34      0.85 o
  -8  -5   4       22.43       20.35      1.04 o
  -7  -5   4        4.92        3.55      0.55 o
  -6  -5   4        0.03       -0.21      0.34 o
  -5  -5   4       45.51       50.01      0.87 o
  -4  -5   4      117.69      130.84      1.60 o
  -3  -5   4        4.31        3.47      0.26 o
  -2  -5   4       25.41       23.43      0.47 o
  -1  -5   4       59.02       57.02      0.79 o
   0  -5   4      302.56      281.49      3.08 o
   1  -5   4      250.24      237.90      2.71 o
   2  -5   4      143.82      143.02      1.83 o
   3  -5   4      108.42      104.59      1.50 o
   4  -5   4        0.67        3.04      0.46 o
   5  -5   4        7.95        6.60      0.50 o
   6  -5   4        2.81        2.47      0.44 o
   7  -5   4        0.03        0.28      0.43 o
   8  -5   4        0.14        0.08      0.30 o
   9  -5   4        9.96       10.28      0.65 o
  10  -5   4        1.97        2.32      0.53 o
  11  -5   4        0.31        0.39      0.73 o
 -13  -4   4        0.00        0.77      1.06 o
 -12  -4   4       10.10        9.98      1.43 o
 -11  -4   4        4.43        4.63      0.69 o
 -10  -4   4        1.17        1.10      0.44 o
  -9  -4   4        6.29        5.44      0.61 o
  -8  -4   4        9.61       11.42      0.75 o
  -7  -4   4       41.73       42.22      0.88 o
  -6  -4   4       21.54       23.59      0.56 o
  -5  -4   4       21.30       21.24      0.57 o
  -4  -4   4        6.71        7.55      0.33 o
  -3  -4   4       16.01       19.58      0.46 o
  -2  -4   4        0.61        1.84      0.18 o
  -1  -4   4       58.61       73.18      0.90 o
   0  -4   4       76.81       74.44      1.08 o
   1  -4   4        1.44        3.84      0.25 o
   2  -4   4       58.77       64.66      1.01 o
   3  -4   4      141.69      133.04      1.91 o
   4  -4   4       87.87       86.09      1.46 o
   5  -4   4        1.54        0.42      0.21 o
   6  -4   4        1.40       -0.08      0.23 o
   7  -4   4        4.21        4.36      0.37 o
   8  -4   4        1.20        0.50      0.32 o
   9  -4   4        2.23        2.22      0.42 o
  10  -4   4        0.84        0.46      0.42 o
  11  -4   4        7.81        6.77      0.67 o
 -13  -3   4        4.39        2.30      0.91 o
 -12  -3   4        0.31        0.87      1.06 o
 -11  -3   4        2.11        1.97      0.68 o
 -10  -3   4        3.59        3.27      0.69 o
  -9  -3   4       16.49       13.33      1.08 o
  -8  -3   4        1.26        1.79      0.40 o
  -7  -3   4      166.97      171.19      2.13 o
  -6  -3   4        1.85        1.30      0.25 o
  -5  -3   4        0.01        0.93      0.19 o
  -4  -3   4       15.11       13.75      0.38 o
  -3  -3   4      790.26      878.60      9.45 o
  -2  -3   4      213.17      237.14      2.37 o
  -1  -3   4       39.83       45.15      0.64 o
   0  -3   4       33.57       40.73      0.57 o
   1  -3   4      178.23      176.13      2.24 o
   2  -3   4       70.03       71.80      0.88 o
   3  -3   4        0.00       -0.10      0.22 o
   4  -3   4       17.92       22.90      0.49 o
   5  -3   4        0.79        0.29      0.20 o
   6  -3   4        2.21        1.50      0.28 o
   7  -3   4        1.91        2.31      0.34 o
   8  -3   4       20.62       17.60      0.71 o
   9  -3   4        0.30        0.27      0.40 o
  10  -3   4        0.79        1.20      0.47 o
  11  -3   4        8.90        8.77      0.85 o
  12  -3   4        0.25       -0.50      0.95 o
 -13  -2   4        0.26       -0.70      1.37 o
 -12  -2   4        2.32        1.37      0.80 o
 -11  -2   4        9.98        8.69      0.99 o
 -10  -2   4       13.92       11.22      1.06 o
  -9  -2   4        0.13        0.15      0.41 o
  -8  -2   4       93.41       95.40      1.95 o
  -7  -2   4      381.48      372.16      4.83 o
  -6  -2   4        9.81       10.84      0.51 o
  -5  -2   4      260.19      261.89      2.70 o
  -4  -2   4      126.84      128.72      1.46 o
  -3  -2   4      184.95      201.43      2.06 o
  -2  -2   4       56.51       66.44      0.78 o
  -1  -2   4      341.21      371.87      3.25 o
   0  -2   4      134.56      126.78      1.18 o
   1  -2   4       21.00       18.42      0.33 o
   2  -2   4       21.85       21.02      0.40 o
   3  -2   4       13.44        7.84      0.29 o
   4  -2   4       64.26       70.09      0.93 o
   5  -2   4       80.22       82.95      1.16 o
   6  -2   4       10.00        8.67      0.44 o
   7  -2   4        0.44        0.02      0.29 o
   8  -2   4        1.62        1.47      0.35 o
   9  -2   4        3.69        3.22      0.73 o
  10  -2   4        2.88        3.35      0.66 o
  11  -2   4        2.09        1.92      0.67 o
  12  -2   4        0.08       -0.17      1.23 o
 -13  -1   4        1.10       -0.68      1.60 o
 -12  -1   4        1.36       -0.88      1.28 o
 -11  -1   4        0.03       -1.08      1.08 o
 -10  -1   4        2.87        2.90      0.95 o
  -9  -1   4       29.48       28.41      1.32 o
  -8  -1   4        1.98        2.91      0.49 o
  -7  -1   4       23.09       25.69      0.83 o
  -6  -1   4       86.26      106.27      1.65 o
  -5  -1   4        6.42       11.07      0.37 o
  -4  -1   4      265.29      280.66      2.80 o
  -3  -1   4       29.95       33.23      0.59 o
  -2  -1   4     1064.40     1093.48      8.81 o
  -1  -1   4       22.76       19.17      0.40 o
   0  -1   4      403.33      408.25      3.41 o
   1  -1   4        5.92        2.50      0.15 o
   2  -1   4      298.31      294.46      2.90 o
   3  -1   4        0.88        1.98      0.25 o
   4  -1   4       28.63       33.85      0.65 o
   5  -1   4        1.09        0.17      0.22 o
   6  -1   4       39.82       33.46      0.72 o
   7  -1   4        8.95        7.94      0.48 o
   8  -1   4       10.48        8.91      0.56 o
   9  -1   4        0.05       -0.29      0.52 o
  10  -1   4        4.91        5.42      1.05 o
  11  -1   4        0.95        2.34      1.34 o
  12  -1   4        1.42       -0.13      1.26 o
  13  -1   4        3.06        3.00      1.74 o
 -13   0   4       12.85       13.66      2.51 o
 -12   0   4        0.98        1.08      2.38 o
 -11   0   4        3.87        3.12      2.74 o
 -10   0   4        0.04       -0.15      0.72 o
  -9   0   4       50.84       43.79      2.14 o
  -8   0   4        4.69        4.33      0.63 o
  -7   0   4       20.89       18.86      0.74 o
  -6   0   4        4.03        4.04      0.35 o
  -5   0   4      133.42      130.03      1.53 o
  -4   0   4      265.10      294.54      3.11 o
  -3   0   4      335.79      379.29      4.15 o
  -2   0   4      338.55      335.70      3.22 o
  -1   0   4     1298.14     1399.41     11.80 o
   0   0   4      223.07      224.30      2.07 o
   1   0   4       78.57       78.73      0.96 o
   2   0   4       67.05       75.26      0.92 o
   3   0   4       99.70      116.79      1.37 o
   4   0   4        5.01        5.90      0.25 o
   5   0   4      181.40      174.52      2.01 o
   6   0   4        3.62        3.34      0.31 o
   7   0   4       53.92       53.37      1.13 o
   8   0   4        1.50        1.10      0.59 o
   9   0   4       57.19       55.98      2.38 o
  10   0   4       19.53       17.59      1.48 o
  11   0   4        0.57        0.92      0.87 o
  12   0   4        2.36        1.71      1.01 o
  13   0   4        2.62        3.24      1.64 o
 -13   1   4        2.53        7.19      2.10 o
 -12   1   4        5.45        5.69      1.40 o
 -11   1   4        4.41        6.81      1.30 o
 -10   1   4       16.87       11.60      1.36 o
  -9   1   4        0.51       -0.38      0.71 o
  -8   1   4       20.38       22.00      1.49 o
  -7   1   4        8.02        5.88      0.46 o
  -6   1   4      102.86      102.86      1.46 o
  -5   1   4      261.14      281.18      3.60 o
  -4   1   4      100.32      129.32      1.50 o
  -3   1   4       51.33       46.20      0.75 o
  -2   1   4      662.56      629.44      5.77 o
  -1   1   4        0.35       -0.09      0.09 o
   0   1   4        0.32        0.10      0.08 o
   1   1   4       37.67       42.37      0.57 o
   2   1   4      254.02      258.68      2.48 o
   3   1   4        5.05        5.29      0.25 o
   4   1   4      113.99      120.06      1.85 o
   5   1   4        0.22        1.13      0.23 o
   6   1   4       46.82       45.98      0.83 o
   7   1   4        2.50        2.20      0.32 o
   8   1   4        2.24        1.90      0.58 o
   9   1   4       79.96       81.49      2.88 o
  10   1   4        0.06       -0.45      0.70 o
  11   1   4        0.83        1.44      0.91 o
  12   1   4        2.92        4.36      1.18 o
  13   1   4        0.54        0.48      1.05 o
 -12   2   4        0.01       -0.23      1.36 o
 -11   2   4       11.23       14.85      1.61 o
 -10   2   4        0.42        1.28      0.92 o
  -9   2   4       70.87       62.83      3.71 o
  -8   2   4       76.51       65.87      2.57 o
  -7   2   4      141.78      130.35      2.21 o
  -6   2   4       35.22       33.11      0.93 o
  -5   2   4        0.87        0.76      0.21 o
  -4   2   4      185.90      231.33      2.34 o
  -3   2   4      479.29      544.21      4.78 o
  -2   2   4      666.30      706.95      6.42 o
  -1   2   4       32.73       41.10      0.52 o
   0   2   4     1017.51     1038.64     10.00 o
   1   2   4     1709.24     1726.33     15.78 o
   2   2   4      146.31      161.78      1.65 o
   3   2   4        0.81        1.15      0.14 o
   4   2   4       24.06       25.34      0.59 o
   5   2   4      288.26      287.64      3.51 o
   6   2   4       41.82       41.80      1.06 o
   7   2   4       15.52       15.21      1.14 o
   8   2   4        0.00       -0.13      0.47 o
   9   2   4        0.69        0.58      0.68 o
  10   2   4       30.89       30.64      3.55 o
  11   2   4        2.46        1.43      0.91 o
  12   2   4        0.03        0.47      0.87 o
  13   2   4        1.42        2.56      1.65 o
 -12   3   4        0.11       -0.66      1.37 o
 -11   3   4        0.23        0.56      1.33 o
 -10   3   4        0.39        1.52      1.28 o
  -9   3   4        0.38       -0.13      0.86 o
  -8   3   4       41.92       36.33      1.40 o
  -7   3   4        4.90        5.15      0.54 o
  -6   3   4       40.66       49.27      1.16 o
  -5   3   4      128.92      130.54      1.70 o
  -4   3   4      171.66      163.20      1.77 o
  -3   3   4      197.76      220.58      1.89 o
  -2   3   4      849.68      884.44      7.01 o
  -1   3   4        1.11        0.57      0.14 o
   0   3   4       59.39       55.23      0.64 o
   1   3   4      107.46      117.09      1.27 o
   2   3   4      158.08      169.50      1.59 o
   3   3   4      422.79      435.44      3.97 o
   4   3   4      106.61      104.31      1.28 o
   5   3   4       18.32       22.89      0.64 o
   6   3   4        3.43        3.60      0.35 o
   7   3   4        0.12       -0.13      0.28 o
   8   3   4        0.27       -0.29      0.38 o
   9   3   4        0.62        0.43      0.57 o
  10   3   4        7.28        7.15      1.04 o
  11   3   4        1.45        1.38      0.90 o
  12   3   4        0.28        0.34      1.34 o
  13   3   4        0.04        0.42      1.34 o
  14   3   4        4.00        4.46      1.80 o
 -12   4   4        0.55        2.04      1.57 o
 -11   4   4        0.57        0.17      1.20 o
 -10   4   4        0.94       -0.33      0.75 o
  -9   4   4        2.19        1.50      0.70 o
  -8   4   4        4.60        3.81      0.64 o
  -7   4   4       54.69       52.29      1.27 o
  -6   4   4       92.96       86.42      1.62 o
  -5   4   4       84.12       77.64      1.32 o
  -4   4   4       29.31       26.89      0.56 o
  -3   4   4        5.14        3.86      0.19 o
  -2   4   4       27.21       27.05      0.46 o
  -1   4   4     1430.54     1572.41     12.89 o
   0   4   4     1176.32     1277.78      9.58 o
   1   4   4      886.22      937.25      8.00 o
   2   4   4     1028.97     1054.71     10.30 o
   3   4   4     1815.94     1802.58     16.75 o
   4   4   4       10.94       11.16      0.44 o
   5   4   4        5.98        8.65      0.49 o
   6   4   4       57.20       58.63      1.21 o
   7   4   4       79.38       81.52      1.54 o
   8   4   4       12.38        8.83      0.65 o
   9   4   4        1.57        1.37      0.60 o
  10   4   4        1.18        1.02      0.74 o
  11   4   4        5.20        4.90      1.50 o
  12   4   4        0.45       -0.18      1.14 o
  13   4   4        1.78        1.47      1.41 o
  14   4   4        0.15        1.61      1.49 o
 -11   5   4        0.23        0.65      0.55 o
 -10   5   4        4.22        5.06      0.67 o
  -9   5   4        0.56        0.50      0.51 o
  -8   5   4       14.69       15.47      0.82 o
  -7   5   4        0.00       -0.06      0.48 o
  -6   5   4       10.37        9.64      0.51 o
  -5   5   4       78.78       74.76      1.29 o
  -4   5   4      103.56      102.60      1.25 o
  -3   5   4       99.38       99.16      1.01 o
  -2   5   4      134.22      136.03      1.30 o
  -1   5   4       31.79       30.45      0.47 o
   0   5   4        8.15        8.83      0.33 o
   1   5   4      367.39      393.14      3.64 o
   2   5   4       23.55       21.78      0.50 o
   3   5   4       66.16       67.03      0.98 o
   4   5   4        5.01        4.77      0.47 o
   5   5   4        8.00        6.50      0.32 o
   6   5   4       75.22       79.42      1.25 o
   7   5   4       45.71       51.99      1.56 o
   8   5   4       61.87       66.64      1.60 o
   9   5   4        6.02        5.57      0.86 o
  10   5   4        9.00        5.71      1.42 o
  11   5   4        2.38        2.20      1.28 o
  12   5   4        0.42        0.51      1.26 o
  13   5   4        0.21       -1.14      1.14 o
  14   5   4        0.24        0.46      1.34 o
 -11   6   4        0.01       -1.10      1.10 o
 -10   6   4        0.34        0.25      0.49 o
  -9   6   4        2.25        1.76      0.50 o
  -8   6   4       20.82       24.55      0.94 o
  -7   6   4        0.35       -0.11      0.33 o
  -6   6   4       19.91       22.24      0.73 o
  -5   6   4      174.68      167.50      2.36 o
  -4   6   4        3.94        3.87      0.38 o
  -3   6   4       15.39       18.21      0.60 o
  -2   6   4       24.31       21.23      0.51 o
  -1   6   4       68.87       58.45      0.83 o
   0   6   4        2.10        2.18      0.27 o
   1   6   4      189.13      203.62      2.03 o
   2   6   4      117.43      123.08      1.33 o
   3   6   4       22.84       22.01      0.52 o
   4   6   4      174.00      182.91      2.44 o
   5   6   4        0.17        0.00      0.20 o
   6   6   4        2.33        1.94      0.34 o
   7   6   4       90.51       90.00      1.85 o
   8   6   4       34.91       35.73      1.64 o
   9   6   4       37.71       33.86      2.36 o
  10   6   4       15.77       15.85      1.82 o
  11   6   4        1.30        2.45      1.25 o
  12   6   4        1.47        0.84      1.80 o
  13   6   4        0.00       -1.57      1.97 o
 -10   7   4        0.19       -0.80      0.89 o
  -9   7   4        0.62       -0.42      0.42 o
  -8   7   4        2.41        2.33      0.46 o
  -7   7   4        0.01       -0.79      0.79 o
  -6   7   4        3.91        2.22      0.64 o
  -5   7   4       31.32       28.02      1.27 o
  -4   7   4       37.55       34.40      1.33 o
  -3   7   4        0.18       -0.40      0.43 o
  -2   7   4      239.93      235.42      2.84 o
  -1   7   4        6.88        6.77      0.32 o
   0   7   4       55.32       58.58      0.86 o
   1   7   4       40.37       38.85      0.64 o
   2   7   4       25.22       19.72      0.42 o
   3   7   4        5.62        5.66      0.31 o
   4   7   4        7.09        9.75      0.38 o
   5   7   4        2.75        3.27      0.30 o
   6   7   4       99.75      102.04      1.57 o
   7   7   4        4.77        3.71      0.51 o
   8   7   4       13.93       13.92      0.94 o
   9   7   4        5.20        5.38      2.01 o
  10   7   4        2.83        2.91      0.97 o
  11   7   4        6.50        4.88      1.12 o
  12   7   4        0.29        0.04      2.19 o
  13   7   4        0.02       -0.06      0.98 o
  -9   8   4        0.19       -0.09      1.75 o
  -8   8   4        0.25        1.21      0.85 o
  -7   8   4        1.00        0.82      0.69 o
  -6   8   4        2.16        2.26      0.99 o
  -5   8   4        3.44        2.53      0.64 o
  -4   8   4       25.14       24.11      1.45 o
  -3   8   4      220.78      219.33      2.96 o
  -2   8   4        8.58       10.81      0.54 o
  -1   8   4        0.40        0.32      0.27 o
   0   8   4       17.35       14.50      0.47 o
   1   8   4       39.21       36.88      0.83 o
   2   8   4        6.29        5.05      0.28 o
   3   8   4       57.80       58.10      0.92 o
   4   8   4      105.16      111.63      1.52 o
   5   8   4       18.45       18.80      0.54 o
   6   8   4        7.49        8.47      0.45 o
   7   8   4        0.06       -0.19      0.36 o
   8   8   4        2.08        1.11      0.69 o
   9   8   4       27.64       26.90      1.63 o
  10   8   4        0.30        1.79      0.86 o
  11   8   4        3.01        3.13      0.94 o
  12   8   4        1.60        1.93      1.02 o
  13   8   4        1.09        0.71      1.02 o
  -8   9   4        0.75       -0.70      1.41 o
  -7   9   4        0.22       -0.42      0.65 o
  -6   9   4        0.61       -0.34      0.59 o
  -5   9   4        3.48        3.65      0.87 o
  -4   9   4        1.52       -0.51      0.99 o
  -3   9   4       79.09       78.52      1.66 o
  -2   9   4       12.84       14.69      0.63 o
  -1   9   4        3.81        4.52      0.34 o
   0   9   4       55.47       51.22      1.27 o
   1   9   4       25.76       24.85      0.60 o
   2   9   4       67.10       59.35      1.20 o
   3   9   4        6.99        6.18      0.61 o
   4   9   4        0.26        0.50      0.21 o
   5   9   4        5.37        6.42      0.31 o
   6   9   4       22.87       22.65      0.64 o
   7   9   4        0.78        2.20      0.54 o
   8   9   4        6.17        8.04      0.72 o
   9   9   4        0.00        0.37      0.53 o
  10   9   4        5.34        7.88      1.09 o
  11   9   4        0.02       -0.44      0.76 o
  12   9   4        0.41        0.58      0.86 o
  -7  10   4        0.50       -0.17      0.70 o
  -6  10   4       10.10       11.45      1.05 o
  -5  10   4        0.01       -0.33      0.57 o
  -4  10   4        0.33        0.56      0.68 o
  -3  10   4        4.62        4.76      0.56 o
  -2  10   4        0.90        1.00      0.37 o
  -1  10   4       65.03       65.23      1.44 o
   0  10   4        7.30        8.54      0.81 o
   1  10   4        1.63        2.63      0.46 o
   2  10   4       37.61       34.39      1.51 o
   3  10   4        1.85        1.70      0.45 o
   4  10   4        0.89        1.06      0.44 o
   5  10   4       27.86       26.43      1.28 o
   6  10   4       18.27       16.59      0.62 o
   7  10   4        0.50        0.37      0.42 o
   8  10   4        7.70        8.68      0.95 o
   9  10   4        0.78        0.02      0.50 o
  10  10   4        0.15        1.93      0.63 o
  11  10   4        0.13        1.01      0.67 o
  12  10   4        0.73        0.56      0.71 o
  -6  11   4        4.71        5.54      0.98 o
  -5  11   4        0.28        0.72      0.66 o
  -4  11   4       26.66       32.19      1.34 o
  -3  11   4        3.14        3.98      0.64 o
  -2  11   4        8.56        9.58      1.18 o
  -1  11   4        3.52        4.96      0.58 o
   0  11   4        0.00        0.45      0.48 o
   1  11   4        9.22        7.42      0.58 o
   2  11   4       52.37       49.98      1.62 o
   3  11   4        1.35        0.82      0.44 o
   4  11   4       16.62       14.88      0.83 o
   5  11   4        0.29        1.13      0.49 o
   6  11   4        0.01       -0.07      0.50 o
   7  11   4        2.40        3.29      1.68 o
   8  11   4        0.47        0.16      0.56 o
   9  11   4        0.11        0.61      0.57 o
  10  11   4        0.72        1.55      0.73 o
  11  11   4        9.08        9.92      1.15 o
  -5  12   4        6.43        9.98      1.48 o
  -4  12   4        1.37        0.13      0.96 o
  -3  12   4        9.45       11.74      1.33 o
  -2  12   4        3.82        5.47      0.92 o
  -1  12   4       40.03       45.11      3.02 o
   0  12   4        5.69        6.96      0.90 o
   1  12   4        0.06        0.60      0.45 o
   2  12   4        0.02        0.15      0.43 o
   3  12   4        6.61        5.38      1.03 o
   4  12   4       11.47       10.83      0.75 o
   5  12   4        3.13        3.84      0.58 o
   6  12   4        0.20       -0.35      0.73 o
   7  12   4        1.35        1.96      1.55 o
   8  12   4        0.68        0.17      1.47 o
   9  12   4        0.73       -1.20      1.61 o
  10  12   4        2.70        2.18      1.94 o
  -3  13   4        0.02        0.32      2.02 o
  -2  13   4        0.14        0.41      1.49 o
  -1  13   4        3.44        3.11      0.83 o
   0  13   4        0.63        0.69      0.70 o
   1  13   4        4.10        4.59      0.85 o
   2  13   4       14.23       15.11      1.28 o
   3  13   4       19.17       19.28      0.99 o
   4  13   4        0.00        0.04      0.50 o
   5  13   4        5.23        6.16      0.69 o
   6  13   4        0.08       -0.68      0.68 o
   7  13   4        0.67       -0.11      1.66 o
   8  13   4        0.12        1.04      1.71 o
   9  13   4        0.10        2.38      1.87 o
  -1  14   4        0.98        1.36      1.12 o
   0  14   4        1.58        2.33      0.81 o
   1  14   4        0.01        0.58      0.70 o
   2  14   4        0.10        0.02      1.41 o
   3  14   4        1.47        1.16      0.73 o
   4  14   4       30.58       35.03      2.95 o
   5  14   4        8.15        7.75      1.03 o
   6  14   4        1.38        0.86      0.79 o
   7  14   4        0.20        1.26      1.91 o
  -6 -12   5        8.70        8.44      1.12 o
  -5 -12   5        5.17        4.37      0.87 o
  -4 -12   5        1.17        2.49      0.75 o
  -3 -12   5        0.13       -0.76      1.45 o
  -2 -12   5        9.93       12.46      0.80 o
  -1 -12   5       19.12       22.73      1.42 o
   0 -12   5        0.70       -0.10      0.76 o
   1 -12   5        2.06        2.70      1.30 o
  -8 -11   5        3.28        2.60      0.97 o
  -7 -11   5        4.24        7.03      1.11 o
  -6 -11   5        0.21        0.26      0.70 o
  -5 -11   5        6.92        6.31      0.93 o
  -4 -11   5        5.22        5.21      0.65 o
  -3 -11   5        0.14       -0.44      0.45 o
  -2 -11   5        0.34        0.19      0.79 o
  -1 -11   5        1.70        3.09      0.61 o
   0 -11   5        1.30        2.30      0.54 o
   1 -11   5        2.52        3.14      1.17 o
   2 -11   5        4.81        5.79      1.06 o
   3 -11   5        1.49        2.48      2.06 o
   4 -11   5       15.13       19.15      1.99 o
  -9 -10   5        0.03       -0.60      0.81 o
  -8 -10   5        1.09        0.81      0.90 o
  -7 -10   5        0.78        0.83      0.77 o
  -6 -10   5        4.63        4.41      0.89 o
  -5 -10   5        2.69        2.65      0.60 o
  -4 -10   5        8.74        6.58      1.30 o
  -3 -10   5       30.79       31.09      1.24 o
  -2 -10   5        9.73        8.93      1.04 o
  -1 -10   5        0.09       -0.33      0.35 o
   0 -10   5        0.24        0.99      0.60 o
   1 -10   5        0.00        0.96      0.63 o
   2 -10   5       11.02       16.15      1.26 o
   3 -10   5        7.24        9.26      1.16 o
   4 -10   5       15.61       18.35      2.16 o
   5 -10   5        0.11        1.21      1.58 o
 -10  -9   5        0.02        0.25      0.66 o
  -9  -9   5        1.14        1.59      0.64 o
  -8  -9   5        1.85        1.66      0.54 o
  -7  -9   5       19.10       17.55      1.59 o
  -6  -9   5       10.82       10.83      1.16 o
  -5  -9   5        3.04        2.62      0.59 o
  -4  -9   5       14.21       11.02      1.41 o
  -3  -9   5        6.78        7.47      0.62 o
  -2  -9   5       25.33       26.50      1.31 o
  -1  -9   5       10.11        8.79      0.58 o
   0  -9   5        0.02       -0.35      0.50 o
   1  -9   5        0.70        0.55      0.64 o
   2  -9   5        0.88        0.50      0.59 o
   3  -9   5        0.73        1.67      0.68 o
   4  -9   5        0.02       -0.34      0.35 o
   5  -9   5        3.37        2.52      0.59 o
   6  -9   5       13.37       17.25      1.16 o
   7  -9   5        1.66        0.72      0.86 o
 -11  -8   5        0.00        0.99      0.82 o
 -10  -8   5        0.02        0.33      0.72 o
  -9  -8   5        0.92        1.95      0.71 o
  -8  -8   5        0.27        0.19      0.55 o
  -7  -8   5        9.32       10.30      0.80 o
  -6  -8   5        0.00       -0.01      0.39 o
  -5  -8   5        8.65        6.92      0.73 o
  -4  -8   5        1.64        0.60      0.46 o
  -3  -8   5        0.04       -0.35      0.35 o
  -2  -8   5      118.56      120.66      2.38 o
  -1  -8   5      160.68      141.82      2.54 o
   0  -8   5       11.38        9.24      0.77 o
   1  -8   5        0.87        0.27      1.26 o
   2  -8   5       15.49       14.41      0.98 o
   3  -8   5        6.02        5.77      0.64 o
   4  -8   5        2.40        1.84      0.72 o
   5  -8   5       11.81       10.48      0.86 o
   6  -8   5        6.68       10.73      0.95 o
   7  -8   5       17.00       22.35      1.37 o
   8  -8   5        2.13        1.91      1.03 o
 -11  -7   5        9.14        9.15      1.74 o
 -10  -7   5        5.32        6.54      1.86 o
  -9  -7   5       14.92       15.37      1.20 o
  -8  -7   5        7.04        7.30      2.25 o
  -7  -7   5        0.11       -0.25      0.82 o
  -6  -7   5        0.02        0.00      0.46 o
  -5  -7   5       47.65       48.86      1.29 o
  -4  -7   5       12.39        9.63      0.46 o
  -3  -7   5        8.05        7.46      0.35 o
  -2  -7   5       65.94       58.05      1.49 o
  -1  -7   5        1.66        2.18      0.42 o
   0  -7   5       63.97       55.77      1.21 o
   1  -7   5        0.68       -0.08      0.25 o
   2  -7   5       41.69       36.52      1.09 o
   3  -7   5       17.56       16.35      0.75 o
   4  -7   5        0.51        0.85      0.35 o
   5  -7   5       25.62       26.46      1.03 o
   6  -7   5        3.26        3.69      0.59 o
   7  -7   5        3.60        3.83      0.80 o
   8  -7   5        1.83        1.54      0.79 o
   9  -7   5        1.17        0.98      0.90 o
 -12  -6   5        7.30        8.41      1.92 o
 -11  -6   5        9.17        9.66      1.82 o
 -10  -6   5        1.33        1.30      0.83 o
  -9  -6   5       33.63       39.15      1.83 o
  -8  -6   5        1.56        2.18      0.90 o
  -7  -6   5       90.24       92.42      2.66 o
  -6  -6   5        8.28        7.55      0.65 o
  -5  -6   5       19.92       20.31      0.88 o
  -4  -6   5       50.61       44.96      1.03 o
  -3  -6   5       12.26       12.63      0.49 o
  -2  -6   5      144.65      144.56      1.84 o
  -1  -6   5       20.09       18.95      0.52 o
   0  -6   5      766.65      745.58      7.74 o
   1  -6   5      196.08      196.35      2.92 o
   2  -6   5        0.86        0.41      0.27 o
   3  -6   5       33.05       27.39      0.91 o
   4  -6   5       17.90       15.97      0.76 o
   5  -6   5       23.82       20.38      0.82 o
   6  -6   5       17.24       16.10      0.87 o
   7  -6   5        0.82        0.74      0.71 o
   8  -6   5        6.58        7.97      0.97 o
   9  -6   5        5.63        4.90      1.17 o
  10  -6   5        8.22       10.06      2.16 o
 -12  -5   5        0.05        0.06      1.34 o
 -11  -5   5        0.92        0.55      1.23 o
 -10  -5   5        0.53       -0.88      0.88 o
  -9  -5   5       21.07       23.57      1.48 o
  -8  -5   5       19.06       16.97      1.21 o
  -7  -5   5        2.13        2.88      0.79 o
  -6  -5   5       85.12       89.50      2.07 o
  -5  -5   5        4.75        2.90      0.48 o
  -4  -5   5      198.24      209.70      2.82 o
  -3  -5   5       98.00      102.70      1.57 o
  -2  -5   5       14.28       12.22      0.41 o
  -1  -5   5       19.43       19.86      0.49 o
   0  -5   5       58.41       55.84      0.83 o
   1  -5   5        2.23        2.69      0.27 o
   2  -5   5       12.33       10.37      0.50 o
   3  -5   5      137.89      122.79      2.12 o
   4  -5   5       14.36       14.19      0.69 o
   5  -5   5       39.75       29.82      0.92 o
   6  -5   5        4.24        4.98      0.57 o
   7  -5   5        7.05        5.75      0.81 o
   8  -5   5        0.90        1.26      0.54 o
   9  -5   5        9.46       12.34      1.42 o
  10  -5   5        5.31        5.58      1.25 o
 -12  -4   5        0.15        0.64      0.59 o
 -11  -4   5        1.48        2.26      1.58 o
 -10  -4   5        0.62        0.13      1.17 o
  -9  -4   5        0.55        0.75      0.42 o
  -8  -4   5        6.13        4.96      0.65 o
  -7  -4   5        5.78        5.94      0.76 o
  -6  -4   5        0.44       -0.03      0.24 o
  -5  -4   5       19.12       20.19      0.70 o
  -4  -4   5       10.96        9.27      0.57 o
  -3  -4   5       24.77       23.37      0.60 o
  -2  -4   5       13.61       11.27      0.38 o
  -1  -4   5      194.76      186.64      2.10 o
   0  -4   5      277.02      262.56      2.67 o
   1  -4   5       87.86       84.62      1.07 o
   2  -4   5      405.76      381.58      4.20 o
   3  -4   5      141.80      134.34      1.98 o
   4  -4   5       76.42       70.56      1.34 o
   5  -4   5       95.65       82.51      1.14 o
   6  -4   5        0.89        0.65      0.24 o
   7  -4   5       42.65       40.49      0.88 o
   8  -4   5        0.49        0.40      0.32 o
   9  -4   5       20.27       22.69      0.81 o
  10  -4   5        2.82        5.06      0.59 o
  11  -4   5        1.14        1.21      0.51 o
 -13  -3   5        1.28       -0.47      1.09 o
 -12  -3   5        8.23        7.35      0.87 o
 -11  -3   5        0.53        0.06      0.55 o
 -10  -3   5        7.84        7.16      0.77 o
  -9  -3   5        4.29        3.69      0.52 o
  -8  -3   5       14.52       15.30      0.75 o
  -7  -3   5       40.47       38.20      1.02 o
  -6  -3   5      196.33      199.30      2.53 o
  -5  -3   5       26.06       27.70      0.69 o
  -4  -3   5       40.24       38.94      0.67 o
  -3  -3   5        1.59        0.25      0.20 o
  -2  -3   5      408.43      411.85      3.69 o
  -1  -3   5      145.91      144.49      1.60 o
   0  -3   5        9.99        7.64      0.30 o
   1  -3   5       10.19       11.48      0.30 o
   2  -3   5      194.18      176.13      1.69 o
   3  -3   5        0.84        0.88      0.19 o
   4  -3   5       15.55       12.24      0.39 o
   5  -3   5      142.05      125.94      1.51 o
   6  -3   5        9.39        5.40      0.39 o
   7  -3   5        0.05       -0.19      0.30 o
   8  -3   5        0.64        0.00      0.37 o
   9  -3   5        0.18       -0.14      0.49 o
  10  -3   5        0.03       -0.08      0.45 o
  11  -3   5        0.47        0.39      0.58 o
  12  -3   5        0.10       -1.26      1.26 o
 -13  -2   5        1.43        1.81      1.11 o
 -12  -2   5        0.51        1.04      0.83 o
 -11  -2   5        3.33        2.43      0.69 o
 -10  -2   5        8.66        9.47      0.87 o
  -9  -2   5       11.52       10.72      0.89 o
  -8  -2   5        0.43        0.28      0.37 o
  -7  -2   5       24.26       22.71      0.67 o
  -6  -2   5        7.87        5.13      0.41 o
  -5  -2   5        7.31        6.18      0.36 o
  -4  -2   5       13.07       16.35      0.47 o
  -3  -2   5       91.73      102.00      1.39 o
  -2  -2   5      297.11      312.72      2.89 o
  -1  -2   5      104.42      150.11      1.72 o
   0  -2   5      172.21      163.54      1.52 o
   1  -2   5      426.19      439.19      3.59 o
   2  -2   5      300.91      290.52      2.74 o
   3  -2   5      107.02      111.29      1.20 o
   4  -2   5      116.54      115.89      1.44 o
   5  -2   5      171.90      157.29      1.87 o
   6  -2   5        1.10        0.66      0.29 o
   7  -2   5       11.32        8.63      0.51 o
   8  -2   5        1.44        0.84      0.34 o
   9  -2   5        0.08       -0.55      0.55 o
  10  -2   5        2.02        1.67      0.51 o
  11  -2   5        0.20        0.12      1.22 o
  12  -2   5        1.79        0.24      0.85 o
 -13  -1   5        0.05        0.30      1.10 o
 -12  -1   5        1.11        1.78      1.06 o
 -11  -1   5        5.86        6.94      1.25 o
 -10  -1   5        0.05        0.16      0.64 o
  -9  -1   5        2.41        1.54      0.53 o
  -8  -1   5       27.13       25.12      0.94 o
  -7  -1   5      112.20      109.79      1.77 o
  -6  -1   5      125.61      127.01      1.69 o
  -5  -1   5      372.66      391.21      4.09 o
  -4  -1   5        2.99        2.29      0.24 o
  -3  -1   5        6.01        7.23      0.31 o
  -2  -1   5       43.25       51.60      0.70 o
  -1  -1   5      388.45      428.20      3.45 o
   0  -1   5       51.87       54.75      0.66 o
   1  -1   5       71.03       70.12      0.77 o
   2  -1   5       16.20       22.81      0.48 o
   3  -1   5      855.81      888.93      8.91 o
   4  -1   5       30.35       27.08      0.62 o
   5  -1   5      168.51      167.76      2.10 o
   6  -1   5       41.57       42.00      0.90 o
   7  -1   5        0.01        0.07      0.40 o
   8  -1   5        1.72        0.70      0.45 o
   9  -1   5        0.09        0.02      0.54 o
  10  -1   5        4.40        3.56      0.97 o
  11  -1   5        0.03       -1.05      1.05 o
  12  -1   5        0.92        0.64      1.39 o
 -13   0   5        0.01        1.38      1.60 o
 -12   0   5        0.05        0.19      1.05 o
 -11   0   5        1.76        2.60      0.86 o
 -10   0   5        0.48        0.92      0.69 o
  -9   0   5        3.38        3.67      0.79 o
  -8   0   5       21.05       19.55      1.44 o
  -7   0   5        4.83        4.22      0.43 o
  -6   0   5      207.57      195.72      2.19 o
  -5   0   5      167.56      168.67      3.27 o
  -4   0   5      205.92      194.53      4.39 o
  -3   0   5      182.01      183.85      3.52 o
  -2   0   5      106.00      134.66      1.48 o
  -1   0   5       71.40       75.99      0.90 o
   0   0   5        4.02        2.70      0.31 o
   1   0   5       93.88       79.08      0.88 o
   2   0   5       44.34       52.32      0.76 o
   3   0   5      117.04      115.83      1.41 o
   4   0   5      147.62      146.04      1.64 o
   5   0   5      208.27      206.06      2.30 o
   6   0   5        2.75        3.93      0.49 o
   7   0   5       62.38       63.03      1.28 o
   8   0   5       98.87      103.55      2.33 o
   9   0   5        1.35        2.50      0.86 o
  10   0   5        0.01        1.52      0.84 o
  11   0   5        1.30        0.79      0.95 o
  12   0   5        0.04       -0.88      1.22 o
  13   0   5        0.22        0.34      1.63 o
 -12   1   5       16.15       21.06      1.63 o
 -11   1   5        7.44        8.57      1.12 o
 -10   1   5        2.47        2.94      1.32 o
  -9   1   5       20.61       22.71      2.04 o
  -8   1   5        1.24       -0.51      0.51 o
  -7   1   5       18.03       16.47      1.00 o
  -6   1   5       54.80       51.07      0.92 o
  -5   1   5       11.76       14.60      0.48 o
  -4   1   5       40.20       41.18      0.92 o
  -3   1   5       38.19       45.23      0.92 o
  -2   1   5      298.80      300.38      3.16 o
  -1   1   5     1165.38     1211.39     10.90 o
   0   1   5     1245.75     1441.51     12.89 o
   1   1   5      385.98      405.42      3.71 o
   2   1   5     1698.04     1833.67     15.76 o
   3   1   5       78.86       85.22      1.48 o
   4   1   5       86.82       84.07      1.23 o
   5   1   5        0.01        0.07      0.22 o
   6   1   5        3.15        3.46      0.35 o
   7   1   5        7.36        7.94      0.49 o
   8   1   5      229.52      224.81      5.51 o
   9   1   5        3.97        1.81      1.16 o
  10   1   5       18.93       18.49      1.55 o
  11   1   5        0.09       -0.62      0.75 o
  12   1   5        1.16        1.30      1.01 o
  13   1   5        0.20       -0.13      0.94 o
 -12   2   5       19.20       22.93      2.90 o
 -11   2   5        0.03        2.62      2.02 o
 -10   2   5        6.34        9.21      1.32 o
  -9   2   5        1.19        1.56      0.85 o
  -8   2   5        0.52       -0.67      0.67 o
  -7   2   5        0.06       -0.43      0.43 o
  -6   2   5       43.55       43.12      1.01 o
  -5   2   5       94.89       96.32      1.40 o
  -4   2   5        1.69        2.29      0.26 o
  -3   2   5      101.56       92.55      1.20 o
  -2   2   5      108.02      137.38      1.47 o
  -1   2   5      198.62      207.44      2.09 o
   0   2   5       39.60       37.19      0.63 o
   1   2   5      201.84      218.15      2.24 o
   2   2   5       20.66       27.30      0.52 o
   3   2   5      184.83      217.36      2.33 o
   4   2   5        0.29        0.04      0.18 o
   5   2   5      221.75      237.80      2.73 o
   6   2   5       62.07       63.62      1.47 o
   7   2   5        8.89        9.27      1.27 o
   8   2   5       13.57       12.02      0.90 o
   9   2   5        0.66        0.37      1.32 o
  10   2   5       41.20       41.37      2.20 o
  11   2   5        0.58       -0.57      0.76 o
  12   2   5        1.14        0.64      0.92 o
  13   2   5        1.06        1.16      1.41 o
 -12   3   5        3.81        3.59      1.74 o
 -11   3   5        1.31        0.84      1.46 o
 -10   3   5        1.95        3.44      1.52 o
  -9   3   5        1.51        1.01      0.85 o
  -8   3   5        5.39        4.96      0.94 o
  -7   3   5        1.16        0.37      0.41 o
  -6   3   5        1.58        0.22      0.33 o
  -5   3   5        2.94        2.24      0.31 o
  -4   3   5      114.52      102.26      1.36 o
  -3   3   5      273.43      311.87      2.83 o
  -2   3   5        1.44        1.09      0.23 o
  -1   3   5       87.36       97.05      1.09 o
   0   3   5       64.98       79.53      0.99 o
   1   3   5       22.06       14.92      0.40 o
   2   3   5        0.01        0.27      0.16 o
   3   3   5      169.47      173.76      1.70 o
   4   3   5       69.35       70.48      0.99 o
   5   3   5        0.54       -0.24      0.24 o
   6   3   5       18.84       19.74      0.69 o
   7   3   5        6.35        5.94      0.66 o
   8   3   5       41.11       42.68      1.56 o
   9   3   5       29.41       26.83      1.64 o
  10   3   5       17.69       17.43      1.80 o
  11   3   5       37.91       34.03      2.09 o
  12   3   5        0.05        0.97      1.38 o
  13   3   5        1.44        2.21      1.59 o
 -11   4   5        3.92        2.79      1.57 o
 -10   4   5        5.53        4.84      1.72 o
  -9   4   5        0.13        1.90      1.19 o
  -8   4   5        1.57        2.96      0.55 o
  -7   4   5       16.45       17.87      0.74 o
  -6   4   5       36.32       34.57      0.87 o
  -5   4   5       14.88       13.36      0.52 o
  -4   4   5       64.96       65.12      0.90 o
  -3   4   5       72.21       81.87      0.99 o
  -2   4   5      345.39      404.56      3.58 o
  -1   4   5      115.46      104.10      1.12 o
   0   4   5      302.33      306.43      2.89 o
   1   4   5       79.77       79.73      1.07 o
   2   4   5      636.04      652.67      6.06 o
   3   4   5       33.86       33.91      0.57 o
   4   4   5      155.38      176.90      2.00 o
   5   4   5       19.81       18.90      0.61 o
   6   4   5       17.48       12.10      0.59 o
   7   4   5        8.75        9.92      0.75 o
   8   4   5        0.69        0.37      0.50 o
   9   4   5        0.51        0.09      0.51 o
  10   4   5        0.66       -0.18      0.65 o
  11   4   5        0.40        1.34      1.34 o
  12   4   5        0.57       -1.22      1.22 o
  13   4   5        0.14       -1.16      1.16 o
 -11   5   5        1.58       -0.12      1.04 o
 -10   5   5        4.36        5.04      0.72 o
  -9   5   5        2.72        2.84      0.60 o
  -8   5   5        9.42       10.22      0.85 o
  -7   5   5        0.97        0.94      0.62 o
  -6   5   5        0.14       -0.07      0.28 o
  -5   5   5        0.06       -0.24      0.24 o
  -4   5   5        3.35        4.06      0.30 o
  -3   5   5      102.51      102.78      1.10 o
  -2   5   5      137.49      135.85      1.42 o
  -1   5   5      136.84      159.23      1.58 o
   0   5   5      251.44      259.72      2.33 o
   1   5   5       51.58       51.88      0.69 o
   2   5   5      490.42      482.02      6.19 o
   3   5   5        0.70        2.69      0.26 o
   4   5   5       31.05       32.10      0.80 o
   5   5   5       22.56       26.89      0.61 o
   6   5   5       84.44       90.27      1.64 o
   7   5   5       15.34       16.50      1.08 o
   8   5   5        1.47        0.78      0.51 o
   9   5   5        0.35       -0.61      0.61 o
  10   5   5        2.33        3.26      1.22 o
  11   5   5        0.41       -0.67      1.05 o
  12   5   5        0.32       -1.23      1.23 o
  13   5   5        0.05        1.44      1.54 o
 -10   6   5        0.00       -0.14      0.51 o
  -9   6   5        0.58       -0.10      0.49 o
  -8   6   5        5.64        5.11      0.58 o
  -7   6   5        3.54        3.38      0.47 o
  -6   6   5        8.08        7.47      0.57 o
  -5   6   5        2.04        0.67      0.38 o
  -4   6   5        5.24        4.10      0.43 o
  -3   6   5       23.13       18.86      0.43 o
  -2   6   5       44.25       45.63      0.69 o
  -1   6   5      142.74      155.44      1.94 o
   0   6   5       51.69       56.46      1.46 o
   1   6   5        0.09        0.79      0.21 o
   2   6   5      297.60      297.83      3.22 o
   3   6   5      169.68      160.68      2.26 o
   4   6   5      450.23      455.94      5.29 o
   5   6   5       28.63       28.44      0.63 o
   6   6   5        0.30        0.02      0.28 o
   7   6   5        0.25       -0.05      0.40 o
   8   6   5        0.69       -0.04      0.82 o
   9   6   5        0.28        0.84      0.94 o
  10   6   5        0.68        1.87      1.17 o
  11   6   5        0.00       -0.37      1.04 o
  12   6   5        0.80       -0.49      1.17 o
  13   6   5        2.54        3.20      1.65 o
 -10   7   5        1.36        0.34      0.40 o
  -9   7   5        7.35        7.97      0.58 o
  -8   7   5        1.46        0.39      0.38 o
  -7   7   5        4.66        4.71      0.42 o
  -6   7   5       14.99       13.82      0.67 o
  -5   7   5       40.46       40.53      1.54 o
  -4   7   5        9.61        8.78      0.71 o
  -3   7   5      129.66      119.98      1.97 o
  -2   7   5       29.59       31.97      0.91 o
  -1   7   5       26.78       25.93      0.63 o
   0   7   5        1.15        2.15      0.25 o
   1   7   5      101.12       98.94      1.26 o
   2   7   5        0.00       -0.21      0.21 o
   3   7   5        4.52        3.10      0.25 o
   4   7   5       38.01       36.26      0.74 o
   5   7   5       42.80       37.02      1.00 o
   6   7   5        0.23        0.07      0.34 o
   7   7   5       25.19       29.90      1.42 o
   8   7   5        2.49        2.87      1.04 o
   9   7   5       25.29       28.84      2.30 o
  10   7   5       14.35       13.88      1.76 o
  11   7   5        0.28       -1.01      1.94 o
  12   7   5        6.65        6.01      1.79 o
  13   7   5        0.01       -1.06      1.06 o
  -9   8   5        0.26       -0.16      0.88 o
  -8   8   5        0.82        1.17      0.88 o
  -7   8   5       19.75       20.28      1.57 o
  -6   8   5        3.57        4.52      0.77 o
  -5   8   5        3.43        3.69      0.71 o
  -4   8   5       22.67       23.40      1.17 o
  -3   8   5       34.39       30.40      1.07 o
  -2   8   5        5.99        3.04      0.43 o
  -1   8   5        2.69        2.69      0.36 o
   0   8   5       99.25       83.13      1.24 o
   1   8   5        4.54        4.69      0.41 o
   2   8   5        4.92        4.07      0.30 o
   3   8   5        6.60        7.00      0.34 o
   4   8   5      132.17      127.09      1.76 o
   5   8   5       34.43       34.92      0.89 o
   6   8   5        0.04       -0.21      0.33 o
   7   8   5        4.53        3.88      0.60 o
   8   8   5        0.84        1.14      0.58 o
   9   8   5       13.61       13.43      1.64 o
  10   8   5        0.02        0.27      0.78 o
  11   8   5        3.24        2.66      1.06 o
  12   8   5        0.46        0.59      0.98 o
  13   8   5        2.31        4.97      1.28 o
  -8   9   5        0.35       -0.79      0.79 o
  -7   9   5        9.06        9.21      1.21 o
  -6   9   5        0.57       -0.25      0.60 o
  -5   9   5        3.94        5.70      0.79 o
  -4   9   5       11.84       11.65      0.90 o
  -3   9   5        8.24        9.62      0.80 o
  -2   9   5       36.15       32.59      1.03 o
  -1   9   5        2.07        2.14      0.59 o
   0   9   5       49.90       47.98      1.29 o
   1   9   5        9.38        8.09      0.38 o
   2   9   5        6.34        4.21      0.32 o
   3   9   5       31.73       29.33      0.84 o
   4   9   5        5.24        5.74      0.40 o
   5   9   5       11.84       12.34      0.78 o
   6   9   5        2.57        2.00      0.38 o
   7   9   5        2.34        2.54      0.53 o
   8   9   5        0.08       -0.46      0.46 o
   9   9   5        0.31        0.21      0.57 o
  10   9   5        0.13       -0.21      0.60 o
  11   9   5        0.01       -0.07      0.80 o
  12   9   5        0.08       -0.25      0.86 o
  -7  10   5        0.06        1.76      0.93 o
  -6  10   5        0.94       -0.14      0.64 o
  -5  10   5        1.18        1.78      0.69 o
  -4  10   5        2.59        2.29      0.79 o
  -3  10   5        1.00        0.83      0.62 o
  -2  10   5       41.79       42.95      1.26 o
  -1  10   5       58.55       56.26      1.23 o
   0  10   5       39.32       37.14      0.92 o
   1  10   5        1.20        0.45      0.28 o
   2  10   5        7.85        7.98      0.61 o
   3  10   5       16.79       14.47      0.83 o
   4  10   5        1.00        1.08      0.24 o
   5  10   5       10.67       10.58      0.67 o
   6  10   5       36.42       37.29      0.99 o
   7  10   5        0.02        0.32      0.44 o
   8  10   5        0.15        0.21      0.49 o
   9  10   5        0.07        1.06      0.56 o
  10  10   5        0.77        0.80      0.60 o
  11  10   5        0.54        0.29      0.67 o
  12  10   5        0.00        0.42      0.93 o
  -6  11   5        0.73        0.97      0.76 o
  -5  11   5       15.03       18.27      1.31 o
  -4  11   5        0.00        0.15      0.66 o
  -3  11   5        6.68        7.76      0.67 o
  -2  11   5        0.24       -0.10      0.38 o
  -1  11   5        0.45        0.53      0.63 o
   0  11   5        0.29        0.54      0.47 o
   1  11   5        5.20        7.67      0.70 o
   2  11   5       13.23       13.43      0.74 o
   3  11   5        4.57        4.66      0.59 o
   4  11   5        0.08        0.25      0.46 o
   5  11   5        0.05       -0.47      0.47 o
   6  11   5        7.41        9.47      1.07 o
   7  11   5       14.15       14.15      1.10 o
   8  11   5        7.67        6.81      0.82 o
   9  11   5        0.20        0.58      0.93 o
  10  11   5        0.31        0.37      0.74 o
  11  11   5        1.20        3.26      1.05 o
  -5  12   5        0.00       -0.23      1.15 o
  -4  12   5        2.03        2.95      0.54 o
  -3  12   5        3.57        4.19      1.55 o
  -2  12   5        6.73        8.13      1.01 o
  -1  12   5        3.41        5.13      0.88 o
   0  12   5        3.14        0.88      0.70 o
   1  12   5       26.36       28.17      1.53 o
   2  12   5       13.15       14.89      0.83 o
   3  12   5        0.32       -0.37      0.48 o
   4  12   5        1.90        0.95      0.52 o
   5  12   5        0.98        0.49      1.38 o
   6  12   5        0.15       -0.36      0.70 o
   7  12   5        2.70        2.29      0.86 o
   8  12   5        5.49        3.33      1.91 o
   9  12   5        1.29        1.52      1.87 o
  10  12   5        0.16        1.10      0.57 o
  -3  13   5        5.65        6.17      1.53 o
  -2  13   5        0.43       -0.68      0.91 o
  -1  13   5        0.29       -0.20      0.71 o
   0  13   5        1.98        2.25      0.78 o
   1  13   5        5.30        4.61      0.84 o
   2  13   5        3.70        6.40      0.88 o
   3  13   5        0.59       -0.07      0.74 o
   4  13   5       22.65       26.30      1.60 o
   5  13   5       11.63       14.57      1.83 o
   6  13   5        1.89        2.20      0.86 o
   7  13   5        1.21        0.95      0.79 o
   8  13   5        0.06       -0.98      1.55 o
   9  13   5        0.61       -1.22      1.52 o
   0  14   5        1.25        2.27      0.84 o
   1  14   5        3.13        4.12      0.90 o
   2  14   5        0.71        0.62      1.27 o
   3  14   5        0.00        0.25      0.78 o
   4  14   5        3.73        4.93      0.97 o
   5  14   5        1.85        2.25      0.90 o
   6  14   5        2.90        1.75      0.86 o
   7  14   5        0.00        1.16      1.86 o
  -4 -12   6        0.45        0.86      0.83 o
  -3 -12   6        4.63        3.37      0.94 o
  -2 -12   6        2.35        3.33      2.92 o
  -1 -12   6        7.15        6.60      1.20 o
  -7 -11   6        0.30       -0.35      0.82 o
  -6 -11   6        2.27        2.05      0.90 o
  -5 -11   6        1.65        2.27      0.89 o
  -4 -11   6        2.42        2.31      0.84 o
  -3 -11   6        0.45       -0.32      0.67 o
  -2 -11   6        1.72        0.21      0.64 o
  -1 -11   6        4.43        5.26      0.87 o
   0 -11   6       14.52       16.31      1.29 o
   1 -11   6       41.83       48.07      2.21 o
   2 -11   6        0.11       -1.03      1.23 o
  -8 -10   6        5.52        6.72      1.26 o
  -7 -10   6        1.46        1.37      0.88 o
  -6 -10   6        8.40        8.58      1.20 o
  -5 -10   6        5.32        5.37      0.99 o
  -4 -10   6       18.77       19.23      1.49 o
  -3 -10   6        2.98        2.04      0.56 o
  -2 -10   6        1.60        2.87      0.54 o
  -1 -10   6        1.23        1.86      0.52 o
   0 -10   6       10.45       12.67      1.06 o
   1 -10   6       21.17       29.33      3.37 o
   2 -10   6        1.01        1.72      1.25 o
   3 -10   6        0.02       -0.20      0.81 o
   4 -10   6        8.15        9.45      1.31 o
 -10  -9   6        0.05        0.48      0.99 o
  -9  -9   6        0.37        0.52      0.58 o
  -8  -9   6        1.01        1.23      0.89 o
  -7  -9   6        0.22       -0.01      0.79 o
  -6  -9   6        2.82        3.13      0.89 o
  -5  -9   6        0.00       -0.65      0.65 o
  -4  -9   6        8.17        8.96      0.81 o
  -3  -9   6       25.69       29.67      2.14 o
  -2  -9   6        6.25        6.63      1.02 o
  -1  -9   6        0.00       -0.29      0.40 o
   0  -9   6        4.22        3.95      0.55 o
   1  -9   6        0.68        1.68      0.63 o
   2  -9   6        1.10        0.83      1.05 o
   3  -9   6       11.61       16.55      1.34 o
   4  -9   6        3.09        4.81      0.57 o
   5  -9   6       10.31       12.96      0.93 o
   6  -9   6       22.93       29.40      1.59 o
 -10  -8   6        6.50        8.28      2.33 o
  -9  -8   6        0.67        0.40      0.64 o
  -8  -8   6        1.24        1.78      0.65 o
  -7  -8   6        1.22        0.14      0.51 o
  -6  -8   6        5.29        3.14      0.99 o
  -5  -8   6       10.73       10.49      0.86 o
  -4  -8   6       11.34       10.78      1.00 o
  -3  -8   6        0.71        1.02      0.46 o
  -2  -8   6       11.12       12.93      1.13 o
  -1  -8   6        4.66        4.24      0.52 o
   0  -8   6        1.90        1.34      0.44 o
   1  -8   6        2.24        1.88      0.47 o
   2  -8   6        0.96        1.27      0.35 o
   3  -8   6       12.50       13.95      0.78 o
   4  -8   6       10.95       14.59      0.94 o
   5  -8   6        5.25        6.67      0.81 o
   6  -8   6       17.86       24.48      1.33 o
   7  -8   6        5.64        9.32      1.03 o
 -11  -7   6       22.27       24.67      2.47 o
 -10  -7   6       14.68       18.83      1.46 o
  -9  -7   6        5.89        6.23      1.30 o
  -8  -7   6        1.16        0.86      0.66 o
  -7  -7   6        0.45        0.09      0.56 o
  -6  -7   6       12.36       10.84      0.85 o
  -5  -7   6        4.40        2.30      0.72 o
  -4  -7   6        7.39        7.19      0.56 o
  -3  -7   6        0.36       -0.14      0.25 o
  -2  -7   6        0.16        0.61      0.26 o
  -1  -7   6       31.90       32.89      0.80 o
   0  -7   6       36.50       37.91      0.82 o
   1  -7   6        1.72        2.41      0.37 o
   2  -7   6       27.70       26.58      0.98 o
   3  -7   6        1.20        1.40      0.41 o
   4  -7   6        0.81        0.66      0.43 o
   5  -7   6        1.61        2.54      0.61 o
   6  -7   6        2.88        2.15      0.89 o
   7  -7   6        0.00        0.49      1.01 o
   8  -7   6       24.91       30.03      1.97 o
 -11  -6   6        9.61       10.20      1.91 o
 -10  -6   6       21.39       24.59      1.64 o
  -9  -6   6        2.14        3.55      0.89 o
  -8  -6   6       20.00       16.69      1.24 o
  -7  -6   6       12.74       15.23      1.10 o
  -6  -6   6       30.63       28.76      1.53 o
  -5  -6   6        0.92        1.02      0.62 o
  -4  -6   6        2.35        1.75      0.75 o
  -3  -6   6        0.00       -0.31      0.31 o
  -2  -6   6        0.38        0.41      0.31 o
  -1  -6   6      224.45      222.03      4.36 o
   0  -6   6      143.09      144.69      2.02 o
   1  -6   6       25.26       20.79      0.69 o
   2  -6   6       16.43       17.67      1.21 o
   3  -6   6       11.32        8.26      0.59 o
   4  -6   6        0.59       -0.05      0.38 o
   5  -6   6       27.23       25.15      1.02 o
   6  -6   6       16.79       18.15      1.16 o
   7  -6   6        0.52        0.89      0.65 o
   8  -6   6        1.09        2.88      1.04 o
   9  -6   6        1.01        2.33      1.14 o
 -12  -5   6        3.23        2.01      1.69 o
 -11  -5   6        6.97        6.41      1.80 o
 -10  -5   6        3.06        4.55      1.50 o
  -9  -5   6       13.73       13.75      1.27 o
  -8  -5   6       14.12       14.91      1.75 o
  -7  -5   6      122.14      129.61      3.47 o
  -6  -5   6       62.03       63.31      2.38 o
  -5  -5   6       92.13       79.87      2.58 o
  -4  -5   6      211.36      215.88      4.34 o
  -3  -5   6       96.96       84.09      2.25 o
  -2  -5   6       63.97       58.34      1.03 o
  -1  -5   6      180.81      166.97      2.15 o
   0  -5   6       23.27       21.61      0.60 o
   1  -5   6       41.67       37.15      0.77 o
   2  -5   6       19.19       17.89      0.62 o
   3  -5   6        1.73        2.06      0.42 o
   4  -5   6        1.08        0.29      0.38 o
   5  -5   6        1.38        2.93      0.45 o
   6  -5   6       10.01       11.73      0.84 o
   7  -5   6       24.45       24.19      1.07 o
   8  -5   6        1.28       -0.02      0.76 o
   9  -5   6       11.23        9.14      1.33 o
  10  -5   6        0.16        0.01      0.96 o
 -12  -4   6        3.02        1.82      0.70 o
 -11  -4   6        1.04        0.86      0.61 o
 -10  -4   6        3.90        3.79      0.78 o
  -9  -4   6        4.11        4.44      0.55 o
  -8  -4   6        0.46        1.01      0.41 o
  -7  -4   6       10.57       10.52      0.62 o
  -6  -4   6       52.64       51.61      1.87 o
  -5  -4   6       59.59       53.59      2.28 o
  -4  -4   6       16.96       22.10      0.82 o
  -3  -4   6      379.17      348.69      4.94 o
  -2  -4   6        8.03       10.22      0.44 o
  -1  -4   6      306.69      287.19      3.81 o
   0  -4   6       82.83       70.53      0.99 o
   1  -4   6       81.27       77.10      1.11 o
   2  -4   6      250.29      239.13      2.67 o
   3  -4   6       91.67       90.74      1.56 o
   4  -4   6       54.13       46.18      1.21 o
   5  -4   6        0.02       -0.20      0.25 o
   6  -4   6        0.94        1.17      0.27 o
   7  -4   6        5.58        5.56      0.40 o
   8  -4   6        0.83        0.63      0.36 o
   9  -4   6        7.83        8.81      0.62 o
  10  -4   6        3.43        2.94      0.52 o
  11  -4   6        0.08        0.03      0.55 o
 -12  -3   6        0.12        2.13      1.53 o
 -11  -3   6        0.33        0.88      0.67 o
 -10  -3   6        6.68        7.11      0.86 o
  -9  -3   6        1.53        1.58      1.02 o
  -8  -3   6        4.11        2.55      0.52 o
  -7  -3   6       90.08       90.66      2.05 o
  -6  -3   6       31.47       30.82      0.96 o
  -5  -3   6        6.19        4.71      0.36 o
  -4  -3   6       13.54       13.44      0.44 o
  -3  -3   6        1.74        3.66      0.24 o
  -2  -3   6       76.50       78.63      0.89 o
  -1  -3   6       48.18       54.63      0.70 o
   0  -3   6      174.49      160.32      1.60 o
   1  -3   6       35.72       37.43      0.54 o
   2  -3   6      523.99      500.81      4.33 o
   3  -3   6       34.86       36.31      0.62 o
   4  -3   6       99.45       89.87      1.16 o
   5  -3   6        7.70        5.74      0.37 o
   6  -3   6       18.83       15.71      0.76 o
   7  -3   6        1.01        1.28      0.35 o
   8  -3   6        4.42        3.70      0.49 o
   9  -3   6        0.78        1.07      0.45 o
  10  -3   6        2.20        3.26      0.65 o
  11  -3   6        3.01        3.63      0.67 o
 -12  -2   6        0.63        1.04      0.78 o
 -11  -2   6        0.07       -0.13      0.64 o
 -10  -2   6        4.47        6.36      0.96 o
  -9  -2   6        0.81        2.18      0.69 o
  -8  -2   6        0.27        0.53      0.43 o
  -7  -2   6       49.55       50.54      1.33 o
  -6  -2   6        1.50        2.26      0.36 o
  -5  -2   6      148.12      151.83      2.04 o
  -4  -2   6        7.44        6.79      0.35 o
  -3  -2   6       43.59       46.71      0.81 o
  -2  -2   6       73.10       73.02      0.93 o
  -1  -2   6        5.23        5.39      0.23 o
   0  -2   6        1.17        1.67      0.17 o
   1  -2   6       12.34       11.74      0.32 o
   2  -2   6      270.92      261.54      2.31 o
   3  -2   6       18.88       16.88      0.43 o
   4  -2   6      557.94      545.55      4.77 o
   5  -2   6       10.00       10.02      0.45 o
   6  -2   6       23.08       17.81      0.61 o
   7  -2   6        3.48        2.43      0.39 o
   8  -2   6        2.52        1.85      0.45 o
   9  -2   6        0.03       -0.23      0.42 o
  10  -2   6        0.00       -0.41      0.51 o
  11  -2   6       15.66       16.19      1.45 o
  12  -2   6        0.20        0.66      1.52 o
 -12  -1   6        0.67        0.20      1.08 o
 -11  -1   6        2.86        3.32      1.42 o
 -10  -1   6        2.72        3.16      0.71 o
  -9  -1   6       10.92       11.93      0.85 o
  -8  -1   6        0.12        0.40      0.53 o
  -7  -1   6       20.47       22.98      0.95 o
  -6  -1   6       12.74       13.86      0.58 o
  -5  -1   6      369.70      378.22      4.35 o
  -4  -1   6       50.38       44.42      0.81 o
  -3  -1   6       81.98       89.95      1.34 o
  -2  -1   6        3.72        4.91      0.25 o
  -1  -1   6       28.54       29.10      0.52 o
   0  -1   6       72.78       82.34      0.93 o
   1  -1   6      142.39      143.82      1.38 o
   2  -1   6        2.23        1.78      0.18 o
   3  -1   6        4.94        3.68      0.29 o
   4  -1   6       14.44       15.30      0.57 o
   5  -1   6        5.75        5.95      0.46 o
   6  -1   6       19.99       17.41      0.63 o
   7  -1   6      151.97      153.18      3.25 o
   8  -1   6        0.08       -0.39      0.39 o
   9  -1   6        0.01       -0.73      0.73 o
  10  -1   6        4.97        4.37      1.50 o
  11  -1   6        0.08       -1.22      1.22 o
  12  -1   6        0.53        0.61      1.48 o
 -12   0   6        0.03        0.16      1.12 o
 -11   0   6        3.37        2.21      1.16 o
 -10   0   6        0.38       -0.10      0.68 o
  -9   0   6        0.71        0.50      0.68 o
  -8   0   6        1.08        0.99      0.49 o
  -7   0   6        3.34        3.51      0.65 o
  -6   0   6       51.47       47.95      1.17 o
  -5   0   6        2.53        3.52      0.40 o
  -4   0   6       18.29       25.92      0.71 o
  -3   0   6       83.52       91.17      1.38 o
  -2   0   6      546.13      627.51      5.86 o
  -1   0   6       44.92       43.67      0.70 o
   0   0   6     1476.07     1660.82     14.01 o
   1   0   6      226.57      268.61      2.60 o
   2   0   6      117.08      124.19      1.47 o
   3   0   6      259.89      293.47      3.23 o
   4   0   6       41.74       40.38      0.80 o
   5   0   6      107.11      111.23      1.53 o
   6   0   6      230.32      229.87      2.81 o
   7   0   6       85.02       84.24      1.55 o
   8   0   6        0.51       -0.49      0.49 o
   9   0   6        1.01        0.67      1.16 o
  10   0   6        1.80        0.80      0.85 o
  11   0   6        0.01        0.27      1.27 o
  12   0   6        0.38        0.18      1.49 o
 -12   1   6       15.73       16.54      2.02 o
 -11   1   6        3.18        3.39      1.00 o
 -10   1   6       17.35       19.64      1.39 o
  -9   1   6        0.39        0.91      0.72 o
  -8   1   6       23.78       24.33      2.10 o
  -7   1   6        1.28        0.70      0.54 o
  -6   1   6       14.71       14.14      0.67 o
  -5   1   6       16.83       12.83      0.49 o
  -4   1   6       77.53       75.39      1.56 o
  -3   1   6       15.16       14.92      0.58 o
  -2   1   6       71.88       74.48      1.00 o
  -1   1   6      144.81      182.12      1.95 o
   0   1   6        0.01       -0.03      0.15 o
   1   1   6      194.29      234.60      2.47 o
   2   1   6        5.08        5.57      0.29 o
   3   1   6      451.15      497.28      5.19 o
   4   1   6      658.90      674.70      7.13 o
   5   1   6      116.06      121.89      1.97 o
   6   1   6       99.22      102.56      1.94 o
   7   1   6       30.83       32.94      1.09 o
   8   1   6       14.47       13.78      1.27 o
   9   1   6        3.25        3.78      0.95 o
  10   1   6        2.54        1.36      0.91 o
  11   1   6        0.04       -0.04      0.78 o
  12   1   6        0.17        0.05      0.96 o
  13   1   6        0.39        0.71      1.64 o
 -12   2   6        2.87        5.87      1.96 o
 -11   2   6        0.12        0.12      0.83 o
 -10   2   6        2.43        3.36      1.15 o
  -9   2   6       52.20       50.23      2.02 o
  -8   2   6       81.43       70.03      2.24 o
  -7   2   6        4.25        4.10      0.74 o
  -6   2   6        8.66        8.55      0.83 o
  -5   2   6        0.12        0.44      0.27 o
  -4   2   6       28.58       31.78      0.77 o
  -3   2   6      146.71      145.12      1.93 o
  -2   2   6       17.56       14.96      0.34 o
  -1   2   6       20.21       14.62      0.41 o
   0   2   6       57.32       52.31      0.77 o
   1   2   6       88.14       90.50      1.07 o
   2   2   6        1.28        2.48      0.21 o
   3   2   6        3.24        3.09      0.24 o
   4   2   6       25.47       29.47      0.70 o
   5   2   6        0.15        0.54      0.23 o
   6   2   6       83.94       86.53      1.54 o
   7   2   6       35.45       34.04      1.40 o
   8   2   6        6.25        6.33      0.97 o
   9   2   6      180.78      188.96      5.08 o
  10   2   6       66.41       62.26      2.69 o
  11   2   6        0.12       -0.68      0.73 o
  12   2   6        1.18        1.64      1.06 o
  13   2   6        2.29        1.31      1.54 o
 -11   3   6        9.11       11.59      2.21 o
 -10   3   6        9.49        9.32      1.88 o
  -9   3   6        0.71        0.51      0.70 o
  -8   3   6        2.43        3.03      0.77 o
  -7   3   6       99.35       90.15      2.51 o
  -6   3   6        0.11        0.13      0.38 o
  -5   3   6      130.69      130.13      2.14 o
  -4   3   6        0.08       -0.20      0.20 o
  -3   3   6      110.90       96.24      1.06 o
  -2   3   6       90.14       93.20      1.15 o
  -1   3   6      110.03      126.72      1.44 o
   0   3   6      287.86      274.45      2.96 o
   1   3   6      284.85      284.89      2.92 o
   2   3   6      501.98      513.16      4.99 o
   3   3   6       13.60        8.87      0.47 o
   4   3   6      451.72      481.87      4.23 o
   5   3   6       19.54       22.03      0.64 o
   6   3   6        5.43        5.76      0.50 o
   7   3   6       13.96       11.66      0.84 o
   8   3   6       24.24       26.38      1.28 o
   9   3   6        9.63        9.04      2.35 o
  10   3   6       11.67       10.84      1.30 o
  11   3   6        3.33        2.23      1.00 o
  12   3   6        0.02        1.72      1.48 o
  13   3   6        1.35       -0.66      1.42 o
 -11   4   6        6.79        7.12      1.36 o
 -10   4   6       16.92       20.77      1.85 o
  -9   4   6        0.19       -0.12      1.09 o
  -8   4   6        1.15        0.39      0.62 o
  -7   4   6        0.05        1.05      0.41 o
  -6   4   6       67.97       61.60      1.27 o
  -5   4   6        1.77        1.49      0.35 o
  -4   4   6       45.92       41.20      0.79 o
  -3   4   6        1.95        1.73      0.23 o
  -2   4   6       39.95       42.76      0.79 o
  -1   4   6       43.82       43.55      0.65 o
   0   4   6       12.43       17.41      0.46 o
   1   4   6       45.88       51.11      0.78 o
   2   4   6        1.29        1.12      0.21 o
   3   4   6        0.23        0.16      0.18 o
   4   4   6       31.08       28.19      0.57 o
   5   4   6       71.50       76.74      1.47 o
   6   4   6       23.61       25.89      0.97 o
   7   4   6       68.61       71.86      1.97 o
   8   4   6       37.30       34.58      1.42 o
   9   4   6        0.83        0.96      0.76 o
  10   4   6        2.49        2.26      0.87 o
  11   4   6        1.10        2.70      1.44 o
  12   4   6        5.59        4.55      1.74 o
  13   4   6        1.83       -0.84      1.38 o
 -11   5   6        2.30        2.43      1.52 o
 -10   5   6        1.13        1.45      0.81 o
  -9   5   6        3.13        2.98      0.73 o
  -8   5   6        1.98        1.06      0.58 o
  -7   5   6        0.27        1.08      0.56 o
  -6   5   6        4.90        4.76      0.45 o
  -5   5   6        7.32        6.06      0.44 o
  -4   5   6       30.10       22.99      0.61 o
  -3   5   6       87.58       86.94      1.03 o
  -2   5   6        1.68        0.36      0.19 o
  -1   5   6       15.08       16.82      0.42 o
   0   5   6        2.39        2.52      0.22 o
   1   5   6       43.90       40.76      0.74 o
   2   5   6       91.53       90.31      1.15 o
   3   5   6       94.90      102.92      1.41 o
   4   5   6       31.29       25.61      0.58 o
   5   5   6        5.20        3.50      0.31 o
   6   5   6        0.83        2.30      0.54 o
   7   5   6        0.30       -0.41      0.41 o
   8   5   6        7.18        4.84      0.69 o
   9   5   6       20.08       21.22      1.51 o
  10   5   6        1.63        2.87      1.28 o
  11   5   6        5.70        6.64      1.72 o
  12   5   6        3.77        1.64      1.38 o
  13   5   6        5.92        7.62      1.92 o
 -10   6   6        4.51        4.35      0.67 o
  -9   6   6        2.91        3.68      0.62 o
  -8   6   6        0.52       -0.42      0.42 o
  -7   6   6        3.56        2.08      0.78 o
  -6   6   6        2.67        2.56      0.70 o
  -5   6   6       37.84       36.44      1.10 o
  -4   6   6        0.18       -0.26      0.27 o
  -3   6   6       58.72       55.88      0.84 o
  -2   6   6       24.39       21.28      0.54 o
  -1   6   6        0.03       -0.17      0.17 o
   0   6   6      290.75      285.60      2.71 o
   1   6   6       18.59       21.40      0.47 o
   2   6   6        4.08        3.71      0.28 o
   3   6   6      173.44      179.91      2.13 o
   4   6   6       99.39       96.32      1.67 o
   5   6   6       24.08       22.39      0.62 o
   6   6   6        4.46        4.40      0.43 o
   7   6   6        5.97        5.73      0.74 o
   8   6   6        0.28        0.75      0.90 o
   9   6   6        0.03       -0.76      0.88 o
  10   6   6        0.90        0.62      1.06 o
  11   6   6        0.15        2.69      1.33 o
  12   6   6        0.16        0.51      1.32 o
  13   6   6        0.06       -0.99      1.33 o
  -9   7   6        4.53        3.32      0.53 o
  -8   7   6        8.68        8.12      0.61 o
  -7   7   6        4.96        4.22      0.49 o
  -6   7   6        8.75        8.50      0.51 o
  -5   7   6       18.35       17.06      0.61 o
  -4   7   6       27.65       22.87      0.84 o
  -3   7   6        1.04        0.39      0.38 o
  -2   7   6       62.58       49.13      0.98 o
  -1   7   6       24.28       21.21      0.72 o
   0   7   6        2.03        2.00      0.27 o
   1   7   6        9.79       11.18      0.41 o
   2   7   6      132.56      132.57      1.77 o
   3   7   6        5.64        4.20      0.34 o
   4   7   6        6.33        6.36      0.50 o
   5   7   6        8.85        7.44      0.56 o
   6   7   6        0.06       -0.42      0.42 o
   7   7   6        0.42        1.83      0.67 o
   8   7   6       25.39       24.81      1.49 o
   9   7   6        0.20        0.67      0.98 o
  10   7   6        0.19        0.68      1.04 o
  11   7   6        0.15        1.10      1.15 o
  12   7   6        1.70        2.09      1.37 o
  13   7   6        0.00       -0.67      1.93 o
  -9   8   6        1.58        2.55      1.08 o
  -8   8   6        4.30        5.82      1.16 o
  -7   8   6        1.19        0.73      1.55 o
  -6   8   6       14.47       12.30      1.04 o
  -5   8   6       27.99       23.68      1.26 o
  -4   8   6       22.07       20.55      1.10 o
  -3   8   6       65.71       56.98      1.46 o
  -2   8   6        0.00        0.03      0.38 o
  -1   8   6        9.78        7.60      0.53 o
   0   8   6        6.34        5.47      0.43 o
   1   8   6        0.01        0.14      0.29 o
   2   8   6        0.66        0.69      0.34 o
   3   8   6        8.20        7.39      0.47 o
   4   8   6       27.39       26.20      0.80 o
   5   8   6       63.55       62.17      1.30 o
   6   8   6       36.51       32.49      1.08 o
   7   8   6        6.46        5.99      0.75 o
   8   8   6        5.24        4.97      0.75 o
   9   8   6        1.36        0.36      0.65 o
  10   8   6        0.47       -1.26      2.11 o
  11   8   6        0.01       -0.78      0.89 o
  12   8   6        0.00       -1.08      1.08 o
  -8   9   6        0.00       -0.77      2.24 o
  -7   9   6        1.46        2.38      1.04 o
  -6   9   6        0.11        1.15      0.72 o
  -5   9   6        2.99        4.51      0.85 o
  -4   9   6       16.26       16.37      1.05 o
  -3   9   6       76.81       80.30      1.85 o
  -2   9   6        0.96        0.20      0.42 o
  -1   9   6       19.51       17.56      0.82 o
   0   9   6        2.14        0.82      0.33 o
   1   9   6        0.10        0.26      0.32 o
   2   9   6       29.80       29.82      0.93 o
   3   9   6       20.53       18.97      0.87 o
   4   9   6        4.26        4.92      0.43 o
   5   9   6        5.55        7.42      0.82 o
   6   9   6        7.66        7.29      0.60 o
   7   9   6       20.46       19.69      1.10 o
   8   9   6        3.02        2.42      0.67 o
   9   9   6        0.02        0.00      0.59 o
  10   9   6        2.20        2.50      0.75 o
  11   9   6        1.73        1.60      0.78 o
  12   9   6        0.01       -0.71      0.71 o
  -7  10   6        6.60        5.81      1.22 o
  -6  10   6        0.63        0.09      0.70 o
  -5  10   6       13.57       17.73      1.19 o
  -4  10   6       12.22       11.71      0.97 o
  -3  10   6       17.42       19.44      0.96 o
  -2  10   6        3.38        4.41      0.70 o
  -1  10   6        2.69        4.01      1.09 o
   0  10   6       11.56       11.93      0.70 o
   1  10   6        5.47        4.42      0.43 o
   2  10   6       27.66       23.09      0.90 o
   3  10   6        6.97        5.41      0.48 o
   4  10   6       23.52       19.93      0.81 o
   5  10   6        0.85        0.38      0.46 o
   6  10   6        1.60        1.68      0.44 o
   7  10   6        5.89        6.85      0.62 o
   8  10   6        2.19        2.35      0.69 o
   9  10   6        0.01       -0.09      0.59 o
  10  10   6        1.63        1.47      0.71 o
  11  10   6        2.52        2.30      0.95 o
  -6  11   6        2.00        1.61      0.79 o
  -5  11   6        1.72        1.57      0.73 o
  -4  11   6        7.41        8.49      1.09 o
  -3  11   6        2.23        1.79      0.63 o
  -2  11   6        9.15       11.05      0.75 o
  -1  11   6       10.76       11.33      0.86 o
   0  11   6       12.43       14.79      0.74 o
   1  11   6        6.75        8.08      0.54 o
   2  11   6        2.67        2.84      0.89 o
   3  11   6       12.22       15.56      1.93 o
   4  11   6       21.74       24.46      1.02 o
   5  11   6        0.04       -0.01      0.37 o
   6  11   6        6.86        7.69      0.88 o
   7  11   6        0.69        1.79      0.53 o
   8  11   6        0.07        0.11      0.63 o
   9  11   6        2.76        3.96      1.06 o
  10  11   6        0.01       -0.37      0.72 o
  11  11   6        0.71        1.88      0.84 o
  -4  12   6        0.14       -0.27      0.52 o
  -3  12   6        3.42        3.11      0.64 o
  -2  12   6       15.62       19.43      1.07 o
  -1  12   6        0.05        0.30      0.70 o
   0  12   6        2.20        1.21      0.71 o
   1  12   6        0.00        0.01      0.67 o
   2  12   6        3.82        4.31      1.08 o
   3  12   6        0.20        0.25      1.54 o
   4  12   6        0.84        0.10      0.88 o
   5  12   6        0.83        1.96      1.07 o
   6  12   6        3.23        1.11      0.81 o
   7  12   6        0.63       -0.72      0.72 o
   8  12   6        0.01        2.49      1.90 o
   9  12   6        0.22        1.49      0.73 o
  10  12   6        0.00        1.38      0.83 o
  -2  13   6        2.72        3.69      0.94 o
  -1  13   6        0.61        1.11      0.81 o
   0  13   6        0.02        1.26      0.76 o
   1  13   6        4.12        5.37      0.92 o
   2  13   6        1.95        2.54      0.97 o
   3  13   6        0.00       -0.16      0.77 o
   4  13   6        0.29        1.05      0.80 o
   5  13   6        0.23        0.61      0.83 o
   6  13   6        2.51        3.25      0.95 o
   7  13   6        0.72        0.70      0.99 o
   8  13   6        0.74       -1.31      1.77 o
   0  14   6       10.71       11.32      1.80 o
   1  14   6        0.36        1.44      0.97 o
   2  14   6        0.00       -0.13      0.80 o
   3  14   6        1.93        1.57      0.86 o
   4  14   6        0.92        1.89      1.18 o
   5  14   6        0.05       -0.87      0.87 o
   6  14   6        0.48        1.02      0.89 o
  -5 -11   7        1.09        0.29      0.84 o
  -4 -11   7        1.27       -0.26      0.79 o
  -3 -11   7        0.52        0.95      0.81 o
  -2 -11   7        1.62        1.21      0.76 o
  -1 -11   7        2.80        4.78      0.94 o
   0 -11   7        1.20        2.54      1.20 o
   1 -11   7        0.27        2.80      1.14 o
  -7 -10   7        2.88        3.86      1.15 o
  -6 -10   7        0.03        0.46      0.86 o
  -5 -10   7        8.31        8.20      1.21 o
  -4 -10   7        8.78        8.99      1.17 o
  -3 -10   7        0.38        0.51      0.76 o
  -2 -10   7        6.08        5.77      0.88 o
  -1 -10   7        0.00       -0.75      1.96 o
   0 -10   7        4.77        6.92      0.98 o
   1 -10   7        6.35        6.23      2.18 o
   2 -10   7        9.73       12.42      1.61 o
   3 -10   7        0.15        0.37      1.19 o
  -9  -9   7        1.86        1.60      0.68 o
  -8  -9   7        3.60        3.76      0.65 o
  -7  -9   7        3.40        3.53      1.08 o
  -6  -9   7        1.27        1.00      0.92 o
  -5  -9   7        0.60        0.72      0.81 o
  -4  -9   7        0.09        0.92      0.77 o
  -3  -9   7        3.78        3.01      0.89 o
  -2  -9   7        2.15        2.28      0.74 o
  -1  -9   7       11.43       11.80      1.03 o
   0  -9   7        4.90        5.46      0.84 o
   1  -9   7       12.11       12.99      1.50 o
   2  -9   7       44.41       49.67      2.16 o
   3  -9   7        9.36        8.15      1.12 o
   4  -9   7        0.22        0.34      0.55 o
   5  -9   7        5.96        8.49      0.83 o
 -10  -8   7        1.80        0.92      0.78 o
  -9  -8   7        1.64        1.28      0.72 o
  -8  -8   7        0.02       -0.23      0.57 o
  -7  -8   7        0.70       -0.43      0.53 o
  -6  -8   7        0.10       -0.33      0.45 o
  -5  -8   7        8.30       10.35      1.07 o
  -4  -8   7        1.24        0.55      0.39 o
  -3  -8   7       21.96       23.66      1.68 o
  -2  -8   7       22.20       18.64      1.10 o
  -1  -8   7        0.23       -0.11      0.87 o
   0  -8   7        0.38        1.07      0.57 o
   1  -8   7        0.14       -0.16      0.31 o
   2  -8   7        9.44       13.07      0.76 o
   3  -8   7        3.12        5.07      0.74 o
   4  -8   7       11.25       11.34      1.18 o
   5  -8   7       18.54       20.32      1.19 o
   6  -8   7        2.08        3.60      1.17 o
   7  -8   7       10.08       10.06      1.22 o
 -10  -7   7       10.05       10.13      1.22 o
  -9  -7   7        3.44        3.18      0.86 o
  -8  -7   7        0.26        0.19      0.65 o
  -7  -7   7        0.13        0.12      0.59 o
  -6  -7   7        0.51        0.42      0.53 o
  -5  -7   7        8.03        7.40      0.75 o
  -4  -7   7        8.84        8.21      0.76 o
  -3  -7   7       10.68        9.83      0.74 o
  -2  -7   7        4.45        5.28      0.48 o
  -1  -7   7       18.62       18.07      0.72 o
   0  -7   7       74.61       71.87      1.46 o
   1  -7   7        8.49        5.41      0.56 o
   2  -7   7        3.11        2.29      0.57 o
   3  -7   7        5.09        4.53      0.55 o
   4  -7   7       26.64       31.29      1.27 o
   5  -7   7        3.56        3.96      0.90 o
   6  -7   7        1.72        3.44      0.78 o
   7  -7   7        5.48       10.01      1.18 o
   8  -7   7        0.02        1.89      1.16 o
 -11  -6   7        5.18        1.10      1.55 o
 -10  -6   7        1.02        0.20      1.28 o
  -9  -6   7       47.04       52.49      2.26 o
  -8  -6   7       57.60       57.81      2.27 o
  -7  -6   7        0.35       -0.30      0.63 o
  -6  -6   7       42.97       42.33      1.73 o
  -5  -6   7        1.54        0.64      0.57 o
  -4  -6   7       42.73       35.70      1.44 o
  -3  -6   7        3.94        3.95      0.52 o
  -2  -6   7       15.26       15.84      0.72 o
  -1  -6   7       14.95       15.61      0.69 o
   0  -6   7       39.57       37.95      1.02 o
   1  -6   7        2.52        2.55      0.39 o
   2  -6   7        0.07       -0.26      0.34 o
   3  -6   7       16.07       17.63      0.82 o
   4  -6   7        0.17        0.32      0.41 o
   5  -6   7        9.32       10.29      0.77 o
   6  -6   7       24.93       25.35      1.36 o
   7  -6   7       47.69       54.03      3.39 o
   8  -6   7        0.76        0.53      1.59 o
   9  -6   7        7.30        8.28      1.34 o
 -11  -5   7        1.03       -0.12      1.31 o
 -10  -5   7        8.64        8.75      1.80 o
  -9  -5   7       36.97       41.05      2.05 o
  -8  -5   7        0.76        0.56      1.06 o
  -7  -5   7       41.58       49.19      2.00 o
  -6  -5   7        6.46        6.14      0.93 o
  -5  -5   7      224.19      209.09      4.77 o
  -4  -5   7       71.31       66.75      2.11 o
  -3  -5   7      168.66      171.36      3.25 o
  -2  -5   7       82.78       75.17      1.40 o
  -1  -5   7        7.12        5.42      0.45 o
   0  -5   7       25.57       23.93      0.70 o
   1  -5   7       10.19        9.88      0.49 o
   2  -5   7       68.63       68.16      1.35 o
   3  -5   7       29.77       27.94      0.97 o
   4  -5   7        3.66        4.24      0.68 o
   5  -5   7        0.00       -0.26      0.38 o
   6  -5   7       13.48       16.42      1.00 o
   7  -5   7       12.47       12.45      1.23 o
   8  -5   7        0.01        0.44      0.89 o
   9  -5   7        0.07       -0.70      0.85 o
 -11  -4   7        0.02        0.25      0.56 o
 -10  -4   7        2.14        1.29      0.58 o
  -9  -4   7        2.27        2.79      0.75 o
  -8  -4   7        4.68        5.20      0.53 o
  -7  -4   7        0.17        0.07      0.32 o
  -6  -4   7        1.71        1.52      0.67 o
  -5  -4   7       12.68       10.65      0.94 o
  -4  -4   7      174.82      176.78      4.12 o
  -3  -4   7        4.43        5.07      0.60 o
  -2  -4   7      262.45      260.96      4.32 o
  -1  -4   7      248.33      243.79      3.04 o
   0  -4   7      420.45      402.31      4.46 o
   1  -4   7     1099.05     1054.73     10.83 o
   2  -4   7       78.78       78.66      1.33 o
   3  -4   7        1.07        0.78      0.37 o
   4  -4   7       57.21       55.74      1.39 o
   5  -4   7        8.75        7.47      0.45 o
   6  -4   7        0.18       -0.01      0.44 o
   7  -4   7       17.15       15.65      0.67 o
   8  -4   7        6.83        6.24      0.59 o
   9  -4   7        2.83        2.69      0.45 o
  10  -4   7        1.33        1.80      0.44 o
 -12  -3   7        0.08       -0.70      0.70 o
 -11  -3   7       10.10        9.63      1.05 o
 -10  -3   7        6.55        6.45      0.87 o
  -9  -3   7        0.00       -0.53      0.53 o
  -8  -3   7        0.13        0.11      0.45 o
  -7  -3   7        8.25        8.44      0.66 o
  -6  -3   7       33.50       34.65      1.82 o
  -5  -3   7       51.67       55.50      1.41 o
  -4  -3   7        0.15        0.41      0.29 o
  -3  -3   7       16.90       14.48      0.54 o
  -2  -3   7       28.16       27.76      0.57 o
  -1  -3   7      141.73      133.74      1.38 o
   0  -3   7      259.86      245.94      3.09 o
   1  -3   7        0.21        0.11      0.21 o
   2  -3   7      551.56      537.40      4.68 o
   3  -3   7        0.70        0.05      0.25 o
   4  -3   7      474.46      460.32      4.61 o
   5  -3   7       39.17       44.70      0.92 o
   6  -3   7       10.98        9.92      0.68 o
   7  -3   7       32.32       35.27      1.11 o
   8  -3   7        4.75        5.43      0.57 o
   9  -3   7       13.43       14.87      0.91 o
  10  -3   7        0.01        0.59      0.51 o
  11  -3   7        2.52        2.64      0.59 o
 -12  -2   7        0.20       -0.18      0.71 o
 -11  -2   7        4.09        3.28      1.05 o
 -10  -2   7        4.64        5.25      0.92 o
  -9  -2   7        0.37       -0.31      0.59 o
  -8  -2   7       11.60       11.29      1.00 o
  -7  -2   7        0.41        0.01      0.43 o
  -6  -2   7      109.87      108.03      2.27 o
  -5  -2   7       76.95       76.81      1.41 o
  -4  -2   7       43.20       39.72      0.93 o
  -3  -2   7       20.86       18.64      0.60 o
  -2  -2   7       24.14       24.55      0.64 o
  -1  -2   7       55.31       48.97      0.76 o
   0  -2   7        9.18       12.17      0.35 o
   1  -2   7       29.91       26.47      0.59 o
   2  -2   7        2.71        3.41      0.24 o
   3  -2   7        6.21        4.36      0.30 o
   4  -2   7      176.99      172.89      2.05 o
   5  -2   7      475.56      467.08      4.75 o
   6  -2   7       65.65       64.69      1.21 o
   7  -2   7       72.61       74.28      1.45 o
   8  -2   7       29.20       29.91      1.02 o
   9  -2   7        0.04        0.29      0.50 o
  10  -2   7       32.11       34.39      2.16 o
  11  -2   7        4.54        4.45      1.03 o
 -12  -1   7        0.23       -1.44      1.44 o
 -11  -1   7        0.98       -1.28      1.28 o
 -10  -1   7        2.04        2.24      0.82 o
  -9  -1   7        1.75        1.94      1.32 o
  -8  -1   7        0.11       -0.46      0.47 o
  -7  -1   7        0.06       -0.03      0.40 o
  -6  -1   7      160.61      144.95      2.61 o
  -5  -1   7      110.30      113.92      2.14 o
  -4  -1   7       11.57       12.82      0.66 o
  -3  -1   7       12.78       13.41      0.98 o
  -2  -1   7        1.04        0.51      0.22 o
  -1  -1   7       22.24       18.89      0.52 o
   0  -1   7       17.52       22.96      0.50 o
   1  -1   7       28.94       25.56      0.49 o
   2  -1   7       19.22       17.95      0.44 o
   3  -1   7       16.50       16.95      0.45 o
   4  -1   7       66.81       60.01      1.23 o
   5  -1   7       55.69       51.93      1.03 o
   6  -1   7       27.67       23.57      0.82 o
   7  -1   7        0.22        0.17      0.44 o
   8  -1   7        2.69        3.14      0.53 o
   9  -1   7        8.86        8.98      1.23 o
  10  -1   7        3.60        4.30      1.46 o
  11  -1   7        9.86        8.58      2.10 o
  12  -1   7        9.81       11.27      2.40 o
 -12   0   7        3.29        3.72      2.03 o
 -11   0   7        0.40        0.54      1.41 o
 -10   0   7        2.22        4.18      1.70 o
  -9   0   7        0.00        0.23      1.14 o
  -8   0   7       19.42       20.55      1.58 o
  -7   0   7        5.38        4.88      0.68 o
  -6   0   7      139.74      146.21      2.64 o
  -5   0   7       30.80       31.19      1.02 o
  -4   0   7      368.34      352.40      4.54 o
  -3   0   7      144.49      161.86      2.71 o
  -2   0   7       30.61       28.91      0.60 o
  -1   0   7       69.69       71.22      1.00 o
   0   0   7        2.77        3.05      0.25 o
   1   0   7        6.10        6.17      0.26 o
   2   0   7       11.16       11.70      0.37 o
   3   0   7        0.00       -0.19      0.19 o
   4   0   7        1.60        1.62      0.29 o
   5   0   7        0.37        0.29      0.34 o
   6   0   7      190.05      187.21      2.44 o
   7   0   7       14.99       16.84      0.81 o
   8   0   7        0.81       -0.11      0.68 o
   9   0   7        2.63       -0.31      1.81 o
  10   0   7        7.13        6.44      1.20 o
  11   0   7        0.05       -0.46      1.28 o
  12   0   7        0.06       -1.28      1.28 o
 -11   1   7        8.82       10.11      1.71 o
 -10   1   7       32.21       37.79      2.34 o
  -9   1   7        0.43        1.25      1.45 o
  -8   1   7        7.36        7.49      1.13 o
  -7   1   7        0.45        0.43      0.65 o
  -6   1   7        3.72        3.57      0.60 o
  -5   1   7       49.44       51.58      1.33 o
  -4   1   7       30.84       27.90      1.14 o
  -3   1   7       80.67       80.93      2.71 o
  -2   1   7       32.36       29.51      0.72 o
  -1   1   7      358.49      347.35      3.99 o
   0   1   7      163.42      177.59      3.77 o
   1   1   7       36.96       39.22      0.88 o
   2   1   7       25.21       21.00      0.60 o
   3   1   7       23.13       22.89      0.61 o
   4   1   7       30.24       26.71      0.74 o
   5   1   7        0.44        0.51      0.28 o
   6   1   7        1.48        1.66      0.35 o
   7   1   7        4.44        4.82      0.83 o
   8   1   7        0.57        0.53      0.92 o
   9   1   7       31.88       34.66      2.03 o
  10   1   7        2.97        4.24      1.05 o
  11   1   7        0.06        0.30      0.90 o
  12   1   7        0.57        2.69      1.60 o
 -11   2   7       10.08       13.99      1.80 o
 -10   2   7        8.80       10.74      1.54 o
  -9   2   7       73.78       79.42      5.55 o
  -8   2   7        0.33        1.13      1.20 o
  -7   2   7      190.80      186.50      4.99 o
  -6   2   7       13.13       13.08      1.93 o
  -5   2   7       16.15       15.89      0.84 o
  -4   2   7        1.11        1.37      0.30 o
  -3   2   7       41.87       42.90      0.94 o
  -2   2   7      119.06      100.61      1.34 o
  -1   2   7        2.42        3.38      0.28 o
   0   2   7        4.94        8.54      0.37 o
   1   2   7      350.02      371.33      3.73 o
   2   2   7      115.10      156.79      2.10 o
   3   2   7       39.47       47.49      0.84 o
   4   2   7      333.72      345.07      3.55 o
   5   2   7        0.35       -0.20      0.24 o
   6   2   7      153.42      162.21      3.11 o
   7   2   7       37.03       40.61      3.17 o
   8   2   7       59.99       66.11      2.61 o
   9   2   7        6.03        6.90      1.14 o
  10   2   7       10.28       11.04      1.34 o
  11   2   7        3.79        2.81      1.12 o
  12   2   7        0.26       -0.33      0.91 o
  13   2   7        0.08        2.19      1.70 o
 -11   3   7        0.70        2.04      1.71 o
 -10   3   7       13.60       18.93      2.64 o
  -9   3   7       13.67       12.37      2.40 o
  -8   3   7       28.08       27.68      1.89 o
  -7   3   7        7.17        4.27      1.05 o
  -6   3   7      320.18      314.69      7.28 o
  -5   3   7      145.22      134.12      2.01 o
  -4   3   7      204.34      210.74      2.74 o
  -3   3   7      101.51      101.59      1.60 o
  -2   3   7        2.04        1.24      0.25 o
  -1   3   7      203.16      195.66      2.14 o
   0   3   7       34.47       38.64      0.91 o
   1   3   7      176.86      168.51      1.80 o
   2   3   7       17.54       21.66      0.51 o
   3   3   7        8.21        7.99      0.35 o
   4   3   7        0.06        0.06      0.20 o
   5   3   7       38.57       47.72      0.98 o
   6   3   7      101.13       90.66      2.42 o
   7   3   7        8.44        7.90      0.80 o
   8   3   7        6.05        6.16      0.98 o
   9   3   7       35.76       36.95      2.27 o
  10   3   7        3.44        2.48      1.15 o
  11   3   7        0.14       -0.06      0.90 o
  12   3   7        0.54        2.26      1.47 o
  13   3   7        2.31        3.99      1.87 o
 -11   4   7        2.93        3.89      1.83 o
 -10   4   7        2.15        1.47      1.59 o
  -9   4   7        0.15        0.04      1.28 o
  -8   4   7        4.18        2.13      0.82 o
  -7   4   7       25.64       21.30      1.24 o
  -6   4   7        0.89        1.74      0.47 o
  -5   4   7       17.12       16.20      0.73 o
  -4   4   7       24.83       26.55      0.78 o
  -3   4   7      406.51      413.21      4.21 o
  -2   4   7      598.37      582.60      5.69 o
  -1   4   7      326.60      344.59      3.51 o
   0   4   7      617.33      567.38      5.54 o
   1   4   7      131.44      131.26      1.68 o
   2   4   7       67.28       58.88      1.00 o
   3   4   7        0.02       -0.21      0.21 o
   4   4   7        0.68        0.01      0.26 o
   5   4   7        8.66        9.51      0.50 o
   6   4   7        2.00        1.92      0.48 o
   7   4   7        0.15        0.21      0.49 o
   8   4   7        1.57        1.25      1.05 o
   9   4   7       15.65       14.64      1.36 o
  10   4   7       34.06       36.42      2.09 o
  11   4   7       76.84       82.24      4.60 o
  12   4   7        1.23        1.88      1.52 o
  13   4   7        1.08        1.92      1.59 o
 -10   5   7        1.62        5.05      1.83 o
  -9   5   7        0.00       -1.20      1.20 o
  -8   5   7        0.89        0.76      0.55 o
  -7   5   7       34.83       32.41      1.33 o
  -6   5   7        3.05        2.41      0.46 o
  -5   5   7       31.34       28.68      0.84 o
  -4   5   7       17.93       13.04      0.63 o
  -3   5   7        1.05        2.42      0.29 o
  -2   5   7        3.10        6.64      0.36 o
  -1   5   7      231.34      216.16      2.37 o
   0   5   7        0.01       -0.24      0.24 o
   1   5   7      167.25      159.04      2.88 o
   2   5   7      206.98      225.32      2.70 o
   3   5   7       65.93       61.73      0.97 o
   4   5   7        6.10        6.86      0.44 o
   5   5   7        6.94        4.68      0.41 o
   6   5   7        0.13       -0.41      0.42 o
   7   5   7        2.50        1.63      0.58 o
   8   5   7        0.62        0.97      0.58 o
   9   5   7        2.35        0.07      1.04 o
  10   5   7        7.49        8.64      1.72 o
  11   5   7       16.77       13.49      2.10 o
  12   5   7        0.11       -0.64      1.43 o
  13   5   7        0.20       -0.61      1.39 o
 -10   6   7        1.39        2.09      1.52 o
  -9   6   7        8.51        9.84      0.90 o
  -8   6   7        1.80        1.39      0.73 o
  -7   6   7        1.39        2.06      0.61 o
  -6   6   7        7.56        6.52      0.69 o
  -5   6   7        0.88        0.95      0.42 o
  -4   6   7        1.54        1.41      0.44 o
  -3   6   7        0.05        0.46      0.25 o
  -2   6   7        1.21        1.12      0.27 o
  -1   6   7       94.48       95.63      1.19 o
   0   6   7      108.82      105.79      1.34 o
   1   6   7       75.61       75.73      1.13 o
   2   6   7        2.61        2.76      0.29 o
   3   6   7        0.15        0.24      0.28 o
   4   6   7      272.65      274.87      3.40 o
   5   6   7       11.43        8.51      0.55 o
   6   6   7        0.70        0.07      0.36 o
   7   6   7       12.51       10.62      0.81 o
   8   6   7        1.56        1.34      1.01 o
   9   6   7        2.63        2.19      1.15 o
  10   6   7        0.02       -0.77      0.99 o
  11   6   7        0.71       -1.14      1.14 o
  12   6   7        0.55        0.55      1.41 o
  13   6   7        1.01       -0.70      1.39 o
  -9   7   7        0.19        0.38      0.52 o
  -8   7   7        0.68        0.92      0.78 o
  -7   7   7        0.02       -0.40      0.40 o
  -6   7   7        3.10        2.02      0.55 o
  -5   7   7        1.68        2.40      0.47 o
  -4   7   7        0.97        1.35      0.40 o
  -3   7   7        5.30        4.42      0.40 o
  -2   7   7        7.10        5.50      0.40 o
  -1   7   7        3.97        4.10      0.34 o
   0   7   7        0.22        1.05      0.33 o
   1   7   7        9.62        7.68      0.55 o
   2   7   7       17.01       19.93      0.74 o
   3   7   7       54.11       54.63      1.32 o
   4   7   7      230.39      220.21      4.67 o
   5   7   7       76.88       71.56      1.89 o
   6   7   7        9.44        8.86      0.75 o
   7   7   7       10.17       11.62      1.46 o
   8   7   7        0.01       -0.29      0.66 o
   9   7   7        0.18        0.48      1.12 o
  10   7   7        0.74        1.38      1.19 o
  11   7   7        0.57        0.06      1.17 o
  12   7   7        0.02       -0.44      1.27 o
  -8   8   7        6.43        7.48      1.71 o
  -7   8   7        0.15       -0.90      0.90 o
  -6   8   7        0.18       -0.72      0.72 o
  -5   8   7        0.10       -0.50      0.55 o
  -4   8   7        4.06        5.20      0.74 o
  -3   8   7        8.44        7.24      0.64 o
  -2   8   7        4.37        3.35      0.77 o
  -1   8   7       82.25       70.32      1.60 o
   0   8   7        2.52        2.35      0.46 o
   1   8   7       10.44        8.40      0.59 o
   2   8   7        1.52        0.92      0.38 o
   3   8   7        5.18        4.55      0.45 o
   4   8   7       17.01       16.33      0.79 o
   5   8   7       34.54       26.86      1.09 o
   6   8   7       28.42       32.48      1.42 o
   7   8   7        3.94        3.06      0.92 o
   8   8   7        0.01       -0.57      0.57 o
   9   8   7        3.89        3.52      0.89 o
  10   8   7        0.57        1.89      0.88 o
  11   8   7        0.77       -0.71      0.84 o
  12   8   7        0.76       -0.78      1.68 o
  -7   9   7        2.85        6.99      1.54 o
  -6   9   7        4.40        2.65      1.01 o
  -5   9   7        4.30        2.83      0.78 o
  -4   9   7        1.17        0.41      0.63 o
  -3   9   7       10.01        7.79      0.81 o
  -2   9   7        4.34        4.90      0.59 o
  -1   9   7       19.25       16.00      0.81 o
   0   9   7       56.19       46.91      1.31 o
   1   9   7        3.31        3.44      0.51 o
   2   9   7       59.36       45.69      1.48 o
   3   9   7        0.14       -0.36      0.45 o
   4   9   7        2.08        1.35      0.43 o
   5   9   7        0.06        0.49      0.58 o
   6   9   7        1.36        1.79      0.52 o
   7   9   7        0.06       -0.56      0.56 o
   8   9   7        3.38        3.13      0.75 o
   9   9   7        9.24        9.66      0.99 o
  10   9   7        6.37        6.45      0.93 o
  11   9   7        0.17        0.40      0.76 o
  12   9   7        0.07       -1.00      1.00 o
  -6  10   7       18.55       19.78      2.12 o
  -5  10   7        2.53        4.00      0.81 o
  -4  10   7       19.64       21.59      1.27 o
  -3  10   7       10.71        9.67      0.91 o
  -2  10   7       28.57       28.64      1.17 o
  -1  10   7       14.96       12.53      0.78 o
   0  10   7        0.35        0.79      0.44 o
   1  10   7        0.61        0.42      0.44 o
   2  10   7        0.03       -0.43      0.43 o
   3  10   7        9.78        7.53      0.70 o
   4  10   7        4.97        4.18      0.61 o
   5  10   7       39.45       32.65      1.08 o
   6  10   7       26.91       24.56      0.99 o
   7  10   7        0.01        0.37      0.48 o
   8  10   7        7.21        6.73      0.82 o
   9  10   7        1.35        1.78      0.71 o
  10  10   7        0.02       -0.17      0.67 o
  11  10   7        1.28        1.23      0.76 o
  -5  11   7        1.87        1.71      0.91 o
  -4  11   7       10.69       10.48      1.21 o
  -3  11   7        2.40        2.19      0.69 o
  -2  11   7       12.99       13.48      0.85 o
  -1  11   7       15.16       12.60      0.80 o
   0  11   7        4.80        3.21      0.54 o
   1  11   7        2.85        2.09      0.48 o
   2  11   7        0.06       -0.18      0.41 o
   3  11   7        0.00        0.33      0.45 o
   4  11   7        3.35        3.69      0.56 o
   5  11   7        4.24        5.23      0.64 o
   6  11   7        0.55        1.33      0.55 o
   7  11   7        3.00        3.43      0.67 o
   8  11   7        0.58        0.03      0.66 o
   9  11   7        1.52        1.14      0.78 o
  10  11   7        0.09       -0.20      0.78 o
  -4  12   7        0.50        0.76      0.71 o
  -3  12   7        0.78        1.13      1.24 o
  -2  12   7       11.95       12.70      0.91 o
  -1  12   7       46.05       52.37      1.46 o
   0  12   7        0.07        0.24      0.52 o
   1  12   7        0.64        0.50      0.67 o
   2  12   7        0.21        0.11      1.03 o
   3  12   7       20.42       19.02      1.45 o
   4  12   7       10.34        8.93      1.13 o
   5  12   7        1.09        0.09      0.81 o
   6  12   7        8.49        9.79      0.73 o
   7  12   7        0.34        0.54      0.98 o
   8  12   7        0.49        0.65      0.62 o
   9  12   7        0.32        1.11      0.72 o
  -2  13   7        0.16        0.22      0.98 o
  -1  13   7        1.47        1.30      0.86 o
   0  13   7        1.77        0.67      0.81 o
   1  13   7        9.33       11.07      1.10 o
   2  13   7        0.17       -0.43      0.83 o
   3  13   7        0.00       -0.61      0.80 o
   4  13   7        0.00       -0.49      0.77 o
   5  13   7        2.23        0.68      0.84 o
   6  13   7        0.51        1.40      0.92 o
   7  13   7        1.04        1.36      0.95 o
   8  13   7        1.54       -1.37      1.74 o
   1  14   7        4.20        3.35      1.07 o
   2  14   7        0.67       -0.12      0.87 o
   3  14   7        0.05        0.50      0.87 o
   4  14   7        0.93        0.44      0.85 o
   5  14   7        1.06       -0.19      0.84 o
  -6 -10   8        4.02        6.05      1.32 o
  -5 -10   8        1.49        1.65      0.97 o
  -4 -10   8        0.20       -0.78      0.78 o
  -3 -10   8        0.73        1.74      0.92 o
  -2 -10   8        0.02       -0.31      0.69 o
  -1 -10   8        0.38       -0.12      0.95 o
   0 -10   8        0.54        1.04      0.77 o
   1 -10   8        0.31        1.98      0.88 o
   2 -10   8        4.56        4.58      1.08 o
  -8  -9   8        3.31        6.00      1.37 o
  -7  -9   8        4.18        6.16      1.34 o
  -6  -9   8       17.49       21.89      2.05 o
  -5  -9   8        1.72        1.10      0.94 o
  -4  -9   8        0.66        1.14      0.90 o
  -3  -9   8        1.14        2.14      1.00 o
  -2  -9   8        0.06        0.59      0.71 o
  -1  -9   8        1.59        0.94      0.75 o
   0  -9   8        0.01       -0.23      0.76 o
   1  -9   8        2.63        2.14      0.78 o
   2  -9   8        1.20        2.15      0.91 o
   3  -9   8        0.05        0.36      0.83 o
   4  -9   8        0.17        0.26      0.98 o
  -9  -8   8        2.52        3.40      1.08 o
  -8  -8   8        1.72        1.55      0.94 o
  -7  -8   8        0.16        0.46      0.64 o
  -6  -8   8        8.21       12.90      0.96 o
  -5  -8   8        0.46        0.41      0.51 o
  -4  -8   8        4.52        5.63      0.68 o
  -3  -8   8       36.26       40.63      1.39 o
  -2  -8   8        1.65        1.83      0.43 o
  -1  -8   8       25.40       32.11      1.03 o
   0  -8   8        6.53        5.37      0.54 o
   1  -8   8       19.89       24.05      1.02 o
   2  -8   8       13.85       17.86      0.97 o
   3  -8   8        0.19        0.53      0.58 o
   4  -8   8        0.46       -0.43      0.50 o
   5  -8   8        0.00        0.21      0.78 o
   6  -8   8        5.77        8.92      2.92 o
  -9  -7   8        0.52       -0.05      0.77 o
  -8  -7   8        1.26        1.30      0.76 o
  -7  -7   8        3.04        3.69      0.82 o
  -6  -7   8        0.14        0.12      0.60 o
  -5  -7   8        5.47        8.73      0.98 o
  -4  -7   8        0.06        0.18      0.51 o
  -3  -7   8        1.28        1.75      0.57 o
  -2  -7   8       12.28       15.86      0.88 o
  -1  -7   8        9.84        9.54      0.68 o
   0  -7   8       26.35       25.35      1.02 o
   1  -7   8        9.28       10.28      0.73 o
   2  -7   8        0.06        0.55      0.47 o
   3  -7   8       35.97       42.27      1.43 o
   4  -7   8       11.97       14.09      1.00 o
   5  -7   8        0.05       -0.28      0.58 o
   6  -7   8        0.71       -0.19      0.62 o
   7  -7   8        0.96        3.37      0.99 o
 -10  -6   8        1.42        2.02      1.43 o
  -9  -6   8        0.54       -0.16      0.83 o
  -8  -6   8        0.07       -0.67      0.67 o
  -7  -6   8        5.50        4.64      0.92 o
  -6  -6   8        9.49        6.84      0.92 o
  -5  -6   8       27.60       26.18      1.41 o
  -4  -6   8       10.96       12.95      1.00 o
  -3  -6   8        1.07        1.86      0.83 o
  -2  -6   8        9.82       10.25      0.72 o
  -1  -6   8        3.46        2.93      0.52 o
   0  -6   8        4.27        3.68      0.58 o
   1  -6   8        3.14        3.46      0.50 o
   2  -6   8        1.93        1.69      0.46 o
   3  -6   8        0.02        0.20      0.42 o
   4  -6   8        6.74        8.26      0.79 o
   5  -6   8        0.31        0.53      1.18 o
   6  -6   8       27.45       32.69      1.55 o
   7  -6   8        6.91        8.10      1.23 o
   8  -6   8       17.03       24.11      3.52 o
 -10  -5   8        6.66        4.94      1.75 o
  -9  -5   8       22.96       26.31      2.53 o
  -8  -5   8       14.88       14.45      1.31 o
  -7  -5   8        1.51        2.34      0.83 o
  -6  -5   8       19.75       19.39      1.31 o
  -5  -5   8        2.61        5.02      0.82 o
  -4  -5   8        2.28        1.71      0.67 o
  -3  -5   8        1.58       -0.06      0.67 o
  -2  -5   8        1.83        1.20      0.74 o
  -1  -5   8       22.23       17.72      0.91 o
   0  -5   8        2.73        1.97      0.57 o
   1  -5   8        3.15        2.13      0.44 o
   2  -5   8       39.84       39.07      1.14 o
   3  -5   8        1.72        1.09      0.44 o
   4  -5   8        0.15        0.79      0.45 o
   5  -5   8        0.05        0.04      0.45 o
   6  -5   8       10.92       13.34      1.00 o
   7  -5   8        1.06        3.12      0.96 o
   8  -5   8       10.34       14.78      1.52 o
   9  -5   8        1.02        0.70      0.98 o
 -11  -4   8        0.52        1.04      1.60 o
 -10  -4   8        0.04        0.34      1.37 o
  -9  -4   8        0.00       -0.12      0.44 o
  -8  -4   8       14.59       16.48      1.37 o
  -7  -4   8       13.88       13.76      1.23 o
  -6  -4   8        0.14       -0.48      0.59 o
  -5  -4   8       22.40       23.23      2.15 o
  -4  -4   8       14.56       14.36      1.08 o
  -3  -4   8      246.31      223.29      5.50 o
  -2  -4   8      302.35      284.73      5.01 o
  -1  -4   8       13.21       11.46      0.63 o
   0  -4   8        7.15        7.15      0.51 o
   1  -4   8       64.83       62.80      1.28 o
   2  -4   8       22.10       20.66      0.76 o
   3  -4   8        9.77        9.85      0.68 o
   4  -4   8        0.22        0.36      0.36 o
   5  -4   8        5.52        6.19      0.63 o
   6  -4   8        2.77        3.18      0.62 o
   7  -4   8        8.01        9.29      0.66 o
   8  -4   8        9.99        9.83      0.90 o
   9  -4   8       18.95       19.51      0.97 o
  10  -4   8        1.20        0.35      1.37 o
 -11  -3   8        0.21        0.90      0.71 o
 -10  -3   8        4.17        4.95      2.18 o
  -9  -3   8        0.01        0.29      0.61 o
  -8  -3   8        3.84        4.02      0.71 o
  -7  -3   8       39.85       42.76      1.38 o
  -6  -3   8       28.37       34.06      1.17 o
  -5  -3   8        6.49        7.31      0.59 o
  -4  -3   8        1.18        1.25      0.38 o
  -3  -3   8       39.15       27.90      0.75 o
  -2  -3   8        2.33        3.08      0.29 o
  -1  -3   8      238.25      225.81      2.36 o
   0  -3   8       44.95       38.20      0.65 o
   1  -3   8      118.62      119.61      1.42 o
   2  -3   8       45.53       44.85      0.80 o
   3  -3   8       29.05       31.18      0.69 o
   4  -3   8       20.09       20.43      0.59 o
   5  -3   8       29.27       28.60      1.06 o
   6  -3   8       17.78       15.27      0.66 o
   7  -3   8        2.06        2.24      0.45 o
   8  -3   8       18.45       22.04      0.89 o
   9  -3   8        9.16       11.39      0.74 o
  10  -3   8        0.37        0.57      0.51 o
 -11  -2   8       11.26        9.69      1.46 o
 -10  -2   8        1.01        1.44      0.78 o
  -9  -2   8       12.84       12.85      1.11 o
  -8  -2   8       20.23       23.98      1.38 o
  -7  -2   8        0.27        0.03      0.42 o
  -6  -2   8        1.72        2.01      0.50 o
  -5  -2   8        0.21        0.21      0.38 o
  -4  -2   8        1.47        0.55      0.38 o
  -3  -2   8       11.78       12.21      0.62 o
  -2  -2   8        3.57        5.56      0.38 o
  -1  -2   8       10.66        6.18      0.33 o
   0  -2   8       21.39       22.83      0.51 o
   1  -2   8        1.21        0.40      0.22 o
   2  -2   8      792.66      764.36      6.88 o
   3  -2   8      230.28      225.96      2.39 o
   4  -2   8       39.03       39.40      0.78 o
   5  -2   8       39.24       39.63      0.92 o
   6  -2   8       13.41       13.28      0.59 o
   7  -2   8       40.97       45.76      1.14 o
   8  -2   8        4.18        3.52      0.54 o
   9  -2   8        0.02        0.25      0.91 o
  10  -2   8        0.68        1.13      0.63 o
  11  -2   8        1.79        0.54      1.35 o
 -11  -1   8        0.00       -1.08      1.08 o
 -10  -1   8        5.37        6.82      1.04 o
  -9  -1   8       18.36       19.24      1.42 o
  -8  -1   8        1.46        0.98      0.65 o
  -7  -1   8        0.49       -0.58      0.67 o
  -6  -1   8       13.19       12.51      0.74 o
  -5  -1   8      103.31      101.88      2.24 o
  -4  -1   8       65.03       65.55      1.52 o
  -3  -1   8        4.35        7.03      0.53 o
  -2  -1   8       19.77       16.03      0.56 o
  -1  -1   8        0.01       -0.21      0.21 o
   0  -1   8       10.60       13.56      0.43 o
   1  -1   8        0.00       -0.11      0.23 o
   2  -1   8       89.67       72.75      1.02 o
   3  -1   8        0.58        0.56      0.31 o
   4  -1   8      192.94      184.36      2.08 o
   5  -1   8       65.78       62.08      1.40 o
   6  -1   8      169.89      165.91      2.67 o
   7  -1   8        7.50        9.13      0.66 o
   8  -1   8       41.49       47.03      1.33 o
   9  -1   8       11.47       14.36      1.34 o
  10  -1   8        6.86        8.46      1.15 o
  11  -1   8        0.77        3.04      1.81 o
 -11   0   8        0.27       -1.33      1.33 o
 -10   0   8        0.03       -0.72      1.36 o
  -9   0   8       11.80       15.32      2.14 o
  -8   0   8        3.16        3.13      0.98 o
  -7   0   8        9.16        8.52      0.92 o
  -6   0   8       54.90       55.66      1.73 o
  -5   0   8       72.75       70.86      1.67 o
  -4   0   8      253.13      236.51      3.72 o
  -3   0   8      113.11      110.00      2.07 o
  -2   0   8        2.76        0.73      0.33 o
  -1   0   8        2.01        1.92      0.35 o
   0   0   8        4.06        5.44      0.32 o
   1   0   8       17.72       14.08      0.39 o
   2   0   8       11.77        7.91      0.34 o
   3   0   8       10.50       10.82      0.43 o
   4   0   8        5.26        3.27      0.36 o
   5   0   8       20.80       21.96      0.86 o
   6   0   8       61.64       63.50      1.32 o
   7   0   8      158.05      162.75      3.19 o
   8   0   8        0.15        0.10      0.59 o
   9   0   8       50.16       49.62      2.37 o
  10   0   8        1.64        3.44      1.57 o
  11   0   8       12.88       16.59      2.49 o
  12   0   8       20.32       17.14      2.78 o
 -11   1   8        5.06        2.86      1.87 o
 -10   1   8        0.08       -0.28      1.26 o
  -9   1   8        8.19        5.10      1.20 o
  -8   1   8        0.60       -0.30      1.22 o
  -7   1   8        0.28       -0.40      0.69 o
  -6   1   8       10.12       12.18      1.19 o
  -5   1   8       34.91       38.32      1.99 o
  -4   1   8      227.14      219.99      3.54 o
  -3   1   8       29.44       30.05      0.82 o
  -2   1   8       51.18       48.00      0.96 o
  -1   1   8        8.81        6.59      0.35 o
   0   1   8       23.07       18.48      0.90 o
   1   1   8        1.74        3.32      0.34 o
   2   1   8        0.34        0.73      0.24 o
   3   1   8       41.57       39.12      0.93 o
   4   1   8       13.70       15.90      0.58 o
   5   1   8        0.58        0.16      0.29 o
   6   1   8        0.20       -0.43      0.43 o
   7   1   8       13.68       12.31      1.11 o
   8   1   8       29.36       29.64      1.93 o
   9   1   8        0.12        0.07      0.82 o
  10   1   8        2.01        0.06      0.87 o
  11   1   8        0.19        2.91      1.65 o
  12   1   8        4.32        3.69      1.87 o
 -11   2   8        0.00       -0.40      1.14 o
 -10   2   8       17.86       17.67      1.80 o
  -9   2   8        0.12       -0.86      0.86 o
  -8   2   8       59.75       62.26      2.81 o
  -7   2   8       21.50       23.13      1.69 o
  -6   2   8       47.26       44.88      2.17 o
  -5   2   8      116.17      114.99      3.50 o
  -4   2   8      195.84      200.30      4.99 o
  -3   2   8       29.46       30.92      0.70 o
  -2   2   8      236.44      215.31      2.49 o
  -1   2   8        9.03        8.71      0.38 o
   0   2   8       66.32       73.14      1.15 o
   1   2   8       92.65       97.98      1.33 o
   2   2   8       52.87       57.52      0.95 o
   3   2   8       15.08       15.26      0.62 o
   4   2   8        0.39        0.36      0.26 o
   5   2   8        1.59        2.58      0.48 o
   6   2   8        1.04        0.21      0.58 o
   7   2   8       20.58       22.41      1.34 o
   8   2   8       25.99       26.86      1.78 o
   9   2   8        2.50        3.61      1.01 o
  10   2   8        0.07       -0.32      0.87 o
  11   2   8        0.06        1.77      0.99 o
  12   2   8        1.29        0.86      1.39 o
 -11   3   8        2.20        1.30      1.76 o
 -10   3   8        5.47        5.37      1.91 o
  -9   3   8       16.03       16.08      1.69 o
  -8   3   8       18.10       15.58      1.57 o
  -7   3   8       45.09       45.29      2.34 o
  -6   3   8       65.02       70.58      2.76 o
  -5   3   8       56.60       58.60      2.44 o
  -4   3   8      224.43      211.49      3.52 o
  -3   3   8       12.36       15.37      1.01 o
  -2   3   8       42.71       38.98      0.94 o
  -1   3   8        0.32        0.02      0.29 o
   0   3   8      319.45      328.59      3.87 o
   1   3   8      383.88      386.41      4.22 o
   2   3   8        3.57        1.69      0.32 o
   3   3   8        3.88        2.14      0.28 o
   4   3   8        5.92        4.73      0.38 o
   5   3   8       24.22       22.68      0.80 o
   6   3   8        0.59       -0.18      0.42 o
   7   3   8        0.41        0.11      0.83 o
   8   3   8        7.17        7.46      1.08 o
   9   3   8       10.68       12.59      2.22 o
  10   3   8        1.29        1.31      1.03 o
  11   3   8       15.53       16.13      2.34 o
  12   3   8        2.56        3.06      1.68 o
 -10   4   8        4.75        5.05      1.91 o
  -9   4   8        0.34        0.11      1.26 o
  -8   4   8        0.69        0.95      1.26 o
  -7   4   8       13.59       12.61      1.35 o
  -6   4   8        0.15       -0.48      0.67 o
  -5   4   8      115.92      104.88      2.54 o
  -4   4   8       12.07       12.60      0.71 o
  -3   4   8      223.16      226.65      2.85 o
  -2   4   8        9.16       14.25      0.77 o
  -1   4   8      574.34      552.21      6.43 o
   0   4   8        5.82        5.38      0.42 o
   1   4   8      144.44      136.72      1.80 o
   2   4   8      259.19      269.10      3.12 o
   3   4   8       78.54       75.38      1.48 o
   4   4   8        5.88        6.11      0.46 o
   5   4   8       31.83       33.55      1.00 o
   6   4   8       13.26       13.08      0.80 o
   7   4   8       31.30       30.59      1.91 o
   8   4   8        9.24        8.45      1.10 o
   9   4   8       16.40       16.82      1.50 o
  10   4   8       14.58       14.34      2.13 o
  11   4   8        0.10        1.99      1.52 o
  12   4   8        0.00       -0.13      1.39 o
 -10   5   8        0.96       -0.31      1.27 o
  -9   5   8        3.35        3.06      1.46 o
  -8   5   8        4.07        5.14      1.55 o
  -7   5   8        1.40       -0.54      0.95 o
  -6   5   8        0.35       -0.42      0.56 o
  -5   5   8       12.24        8.46      0.94 o
  -4   5   8       35.25       31.75      1.30 o
  -3   5   8       18.75       18.73      0.67 o
  -2   5   8       65.83       64.10      1.13 o
  -1   5   8        3.57        5.55      0.46 o
   0   5   8      239.79      225.22      3.17 o
   1   5   8      282.85      257.05      3.52 o
   2   5   8       81.37       76.40      1.75 o
   3   5   8       63.31       58.35      1.48 o
   4   5   8       24.14       26.48      0.82 o
   5   5   8      116.72      123.26      2.33 o
   6   5   8       15.81       15.16      0.85 o
   7   5   8        3.43        2.71      0.59 o
   8   5   8        0.02        0.18      0.73 o
   9   5   8        0.79        0.49      1.15 o
  10   5   8        6.78        4.96      1.65 o
  11   5   8        2.24        3.12      1.58 o
  12   5   8        0.07        2.56      1.61 o
  -9   6   8        3.88        2.41      0.87 o
  -8   6   8        0.58        0.03      1.01 o
  -7   6   8        4.28        4.88      1.39 o
  -6   6   8       12.92       10.49      1.01 o
  -5   6   8        3.44        2.15      0.73 o
  -4   6   8       13.11       13.67      0.87 o
  -3   6   8        4.93        7.25      0.44 o
  -2   6   8       11.38       11.23      0.47 o
  -1   6   8      103.20      105.81      1.49 o
   0   6   8      131.84      128.93      2.29 o
   1   6   8       79.56       75.50      1.44 o
   2   6   8      267.70      266.55      3.29 o
   3   6   8       14.21       17.56      0.66 o
   4   6   8      119.93      114.14      1.98 o
   5   6   8       19.93       17.15      0.75 o
   6   6   8      102.53       97.04      2.05 o
   7   6   8        2.96        2.80      0.82 o
   8   6   8       27.14       25.84      1.67 o
   9   6   8       11.29        8.52      1.23 o
  10   6   8        0.04       -0.40      1.16 o
  11   6   8        1.17        0.49      1.36 o
  12   6   8       15.89       13.71      2.31 o
  -9   7   8        1.22        0.51      1.36 o
  -8   7   8        1.26        1.86      0.76 o
  -7   7   8        0.30        0.21      1.09 o
  -6   7   8        1.70        1.47      0.81 o
  -5   7   8        6.87        6.56      0.72 o
  -4   7   8        0.65        1.07      0.50 o
  -3   7   8       13.10       11.67      0.64 o
  -2   7   8        0.00       -0.02      0.31 o
  -1   7   8        1.64        1.75      0.34 o
   0   7   8       10.47       13.64      0.66 o
   1   7   8       36.54       36.81      1.03 o
   2   7   8       11.00        9.45      0.76 o
   3   7   8        0.65        0.76      0.53 o
   4   7   8       69.05       66.34      1.84 o
   5   7   8       28.78       32.51      1.33 o
   6   7   8        3.29        5.28      0.71 o
   7   7   8       38.69       39.41      1.90 o
   8   7   8        4.59        4.37      0.97 o
   9   7   8        5.81        4.71      1.11 o
  10   7   8        7.67        6.40      1.20 o
  11   7   8        0.01        0.02      1.16 o
  12   7   8        0.44        1.75      1.60 o
  -8   8   8        0.00        2.12      1.28 o
  -7   8   8        5.42        4.16      1.47 o
  -6   8   8        0.00       -0.83      0.90 o
  -5   8   8        0.34        0.96      0.83 o
  -4   8   8        0.09       -0.40      0.69 o
  -3   8   8        0.05        0.57      0.52 o
  -2   8   8        6.86        6.39      0.58 o
  -1   8   8        0.43        0.28      0.39 o
   0   8   8       27.30       24.76      0.96 o
   1   8   8       30.29       31.50      1.56 o
   2   8   8       14.76       15.22      0.80 o
   3   8   8        0.24       -0.13      0.53 o
   4   8   8        0.17        0.31      0.48 o
   5   8   8        6.37        9.05      0.80 o
   6   8   8       54.02       49.35      1.62 o
   7   8   8       11.89       10.10      1.09 o
   8   8   8        1.00        1.65      0.80 o
   9   8   8        5.09        6.78      1.06 o
  10   8   8        0.16        0.77      0.86 o
  11   8   8        0.87        1.08      0.95 o
  12   8   8        0.04        1.77      1.44 o
  -7   9   8        1.26        2.60      1.34 o
  -6   9   8        1.48        1.53      1.25 o
  -5   9   8        0.23        0.34      1.01 o
  -4   9   8       15.18       15.96      1.41 o
  -3   9   8        0.61        1.09      1.03 o
  -2   9   8       12.47       14.04      0.81 o
  -1   9   8        0.00       -0.25      0.39 o
   0   9   8        4.22        4.70      0.58 o
   1   9   8       11.80       10.98      0.83 o
   2   9   8        5.37        4.63      0.68 o
   3   9   8       10.15        8.46      0.99 o
   4   9   8       15.26       14.91      0.82 o
   5   9   8        3.71        3.96      0.59 o
   6   9   8       93.31       88.42      2.05 o
   7   9   8       27.00       31.91      1.26 o
   8   9   8        0.39       -0.61      0.61 o
   9   9   8        0.00       -0.56      0.66 o
  10   9   8        0.31       -0.68      0.68 o
  11   9   8        0.06       -0.33      0.78 o
  -6  10   8        5.53        7.50      1.64 o
  -5  10   8        0.20       -0.82      0.82 o
  -4  10   8        3.45        3.99      1.63 o
  -3  10   8        8.78        8.81      1.11 o
  -2  10   8        1.44        1.82      0.54 o
  -1  10   8        0.40        0.94      0.51 o
   0  10   8        0.04        0.18      0.45 o
   1  10   8        0.33       -0.44      0.44 o
   2  10   8        0.14        0.28      0.50 o
   3  10   8        0.12        0.53      0.51 o
   4  10   8       10.22       10.04      1.18 o
   5  10   8       10.84       10.49      0.73 o
   6  10   8        0.03        0.95      0.51 o
   7  10   8        3.79        5.82      0.69 o
   8  10   8        8.58        8.30      0.94 o
   9  10   8        0.11       -0.67      0.67 o
  10  10   8        0.62        0.11      0.72 o
  11  10   8        1.01        0.88      0.82 o
  -5  11   8       12.01       16.37      1.94 o
  -4  11   8        0.26        1.15      0.89 o
  -3  11   8       16.39       17.22      1.36 o
  -2  11   8        6.67        9.35      1.07 o
  -1  11   8        3.09        4.56      0.65 o
   0  11   8        1.04        0.57      0.51 o
   1  11   8        9.98       10.04      0.83 o
   2  11   8        9.20        5.83      0.72 o
   3  11   8        0.03       -0.02      0.50 o
   4  11   8        3.09        1.82      0.57 o
   5  11   8        0.01        0.43      0.63 o
   6  11   8        5.05        4.15      0.76 o
   7  11   8        0.01        0.13      0.48 o
   8  11   8        0.86        1.30      0.65 o
   9  11   8        0.50       -0.13      0.68 o
  10  11   8        1.80        1.71      0.77 o
  -3  12   8       11.03       11.44      1.85 o
  -2  12   8        1.39        2.01      0.92 o
  -1  12   8       15.64       16.09      1.04 o
   0  12   8        0.89        0.68      0.54 o
   1  12   8        6.58       10.25      0.81 o
   2  12   8        0.25        0.07      0.68 o
   3  12   8        0.04        0.02      0.44 o
   4  12   8        1.83        3.13      0.57 o
   5  12   8        4.32        4.65      0.65 o
   6  12   8        3.02        3.97      0.66 o
   7  12   8        2.55        1.75      0.61 o
   8  12   8        7.18        9.58      1.11 o
   9  12   8        0.16        0.71      0.79 o
  -1  13   8        1.26        0.99      1.42 o
   0  13   8        0.05        1.85      1.04 o
   1  13   8        7.45       10.18      1.35 o
   2  13   8       10.78       12.81      2.13 o
   3  13   8        0.07       -0.58      0.85 o
   4  13   8       11.43       10.34      1.34 o
   5  13   8        2.56        3.10      1.05 o
   6  13   8        0.47        0.41      0.92 o
   7  13   8        0.14        0.95      1.87 o
   3  14   8        1.60        2.26      1.22 o
  -3 -10   9        0.04        0.13      0.93 o
  -2 -10   9        0.00        0.62      0.92 o
  -1 -10   9        0.52       -0.23      0.94 o
  -6  -9   9        2.29        1.37      1.09 o
  -5  -9   9        2.42        2.35      1.16 o
  -4  -9   9        0.02        0.04      0.89 o
  -3  -9   9        5.43        6.35      1.28 o
  -2  -9   9        4.45        6.96      1.26 o
  -1  -9   9        0.50        0.63      0.73 o
   0  -9   9        1.21        0.58      0.79 o
   1  -9   9        1.03        1.00      1.71 o
   2  -9   9        0.24       -0.13      0.79 o
   3  -9   9        0.04        0.06      1.17 o
  -7  -8   9       31.97       39.37      2.45 o
  -6  -8   9       22.85       25.00      1.43 o
  -5  -8   9        0.44        0.99      0.62 o
  -4  -8   9        2.35        2.66      1.00 o
  -3  -8   9        6.27       11.44      0.87 o
  -2  -8   9        0.13        0.46      0.48 o
  -1  -8   9        0.28       -0.42      0.42 o
   0  -8   9        1.41        1.66      0.50 o
   1  -8   9        2.47        4.63      0.61 o
   2  -8   9        0.27        1.54      0.53 o
   3  -8   9        5.82        7.38      0.78 o
   4  -8   9        2.93        5.87      1.20 o
   5  -8   9        0.98        1.03      1.27 o
  -8  -7   9        1.17        1.47      0.81 o
  -7  -7   9        0.40        0.55      0.75 o
  -6  -7   9        0.75        0.71      0.70 o
  -5  -7   9       11.38       13.90      1.08 o
  -4  -7   9        0.87        1.44      0.66 o
  -3  -7   9        3.80        2.37      0.67 o
  -2  -7   9        9.25        9.58      0.85 o
  -1  -7   9        2.03        1.95      0.53 o
   0  -7   9        0.68        1.38      0.68 o
   1  -7   9        8.15        9.68      1.03 o
   2  -7   9        0.57        0.39      0.54 o
   3  -7   9        2.63        2.66      0.66 o
   4  -7   9        1.82        1.90      0.69 o
   5  -7   9        0.79        2.12      0.76 o
   6  -7   9       10.72       14.38      1.30 o
  -9  -6   9        0.63        1.05      1.27 o
  -8  -6   9        0.77       -0.74      0.74 o
  -7  -6   9        0.05       -0.68      0.68 o
  -6  -6   9        0.11       -0.24      0.62 o
  -5  -6   9        0.78        0.13      0.89 o
  -4  -6   9       20.75       21.43      1.33 o
  -3  -6   9       35.98       32.78      1.53 o
  -2  -6   9       41.68       45.94      1.80 o
  -1  -6   9        0.01        0.21      0.48 o
   0  -6   9       40.91       38.86      1.59 o
   1  -6   9       22.18       25.23      1.00 o
   2  -6   9        0.60       -0.09      0.55 o
   3  -6   9       45.58       54.86      1.68 o
   4  -6   9        0.04       -0.56      0.57 o
   5  -6   9        0.60        1.20      0.68 o
   6  -6   9        0.00       -0.22      0.65 o
   7  -6   9        1.16        1.37      0.93 o
 -10  -5   9        0.24       -1.12      1.25 o
  -9  -5   9        1.00       -1.15      1.15 o
  -8  -5   9        3.41        1.50      1.23 o
  -7  -5   9        6.43        5.35      1.00 o
  -6  -5   9        1.39       -0.13      0.70 o
  -5  -5   9        5.86        5.01      1.38 o
  -4  -5   9       19.00       16.60      1.78 o
  -3  -5   9        1.32        0.23      0.91 o
  -2  -5   9        0.22       -0.53      0.53 o
  -1  -5   9        1.86        2.92      0.53 o
   0  -5   9        1.44        0.80      0.43 o
   1  -5   9       14.12       15.70      0.79 o
   2  -5   9        4.21        3.37      0.54 o
   3  -5   9        5.49        4.22      0.57 o
   4  -5   9       12.74       16.68      1.00 o
   5  -5   9       18.72       25.42      1.37 o
   6  -5   9        2.70        3.10      0.79 o
   7  -5   9        2.16        4.16      1.10 o
   8  -5   9        0.04       -0.82      0.82 o
 -10  -4   9        0.39        0.32      1.33 o
  -9  -4   9        5.19        6.58      1.71 o
  -8  -4   9       18.36       18.88      2.23 o
  -7  -4   9        0.77       -0.11      0.80 o
  -6  -4   9        7.64        7.16      1.09 o
  -5  -4   9        0.09        0.30      0.64 o
  -4  -4   9       16.81       12.87      1.06 o
  -3  -4   9        9.74        7.89      0.92 o
  -2  -4   9       25.35       21.95      1.17 o
  -1  -4   9       63.32       60.81      1.33 o
   0  -4   9        0.48        0.28      0.36 o
   1  -4   9        0.95        0.22      0.35 o
   2  -4   9        0.03        0.54      0.37 o
   3  -4   9        4.65        4.04      0.54 o
   4  -4   9       11.35       14.09      0.80 o
   5  -4   9        0.96        1.13      0.67 o
   6  -4   9       12.31       12.24      0.99 o
   7  -4   9        6.15        7.99      1.80 o
   8  -4   9       22.83       27.49      1.93 o
   9  -4   9        2.29        2.90      1.64 o
 -10  -3   9        2.04        1.50      0.68 o
  -9  -3   9        4.24        4.07      0.78 o
  -8  -3   9       27.84       29.11      1.44 o
  -7  -3   9        3.20        3.47      0.66 o
  -6  -3   9        3.26        2.80      0.53 o
  -5  -3   9       15.12       14.12      0.86 o
  -4  -3   9       31.79       28.75      1.01 o
  -3  -3   9        0.94        1.30      0.32 o
  -2  -3   9       43.62       40.18      1.32 o
  -1  -3   9       10.29        7.47      0.46 o
   0  -3   9       34.45       33.43      0.69 o
   1  -3   9       66.56       67.11      1.02 o
   2  -3   9       31.58       31.14      0.68 o
   3  -3   9       62.52       58.90      0.98 o
   4  -3   9       18.96       20.73      0.61 o
   5  -3   9        1.85        1.76      0.31 o
   6  -3   9        7.25        7.99      0.50 o
   7  -3   9        2.69        4.01      0.52 o
   8  -3   9        0.86        1.04      0.53 o
   9  -3   9        0.09        0.98      0.49 o
  10  -3   9        2.43       -0.86      1.39 o
 -10  -2   9        1.02        0.88      0.76 o
  -9  -2   9        8.73        9.28      1.06 o
  -8  -2   9        0.00       -0.71      0.71 o
  -7  -2   9       43.36       49.00      1.91 o
  -6  -2   9       23.57       25.32      1.12 o
  -5  -2   9        8.82        7.96      0.71 o
  -4  -2   9       14.34       14.39      1.55 o
  -3  -2   9        0.81        0.67      0.45 o
  -2  -2   9       23.20       23.22      0.79 o
  -1  -2   9       37.21       29.11      0.69 o
   0  -2   9      164.65      144.05      1.66 o
   1  -2   9      179.23      168.86      1.90 o
   2  -2   9        6.10        6.58      0.38 o
   3  -2   9       23.41       22.88      0.64 o
   4  -2   9       37.60       38.79      0.84 o
   5  -2   9       10.63       11.62      0.52 o
   6  -2   9       48.76       47.24      1.52 o
   7  -2   9        5.72        6.37      0.57 o
   8  -2   9       13.86       14.49      0.88 o
   9  -2   9       12.59       11.84      1.03 o
  10  -2   9        4.70        5.60      0.69 o
 -11  -1   9        0.25       -0.57      1.53 o
 -10  -1   9        0.95        2.48      0.87 o
  -9  -1   9        0.45        1.20      0.92 o
  -8  -1   9        4.60        4.46      1.66 o
  -7  -1   9        0.68        1.61      0.70 o
  -6  -1   9       24.66       19.60      1.25 o
  -5  -1   9       11.73       12.32      0.75 o
  -4  -1   9      233.83      237.65      3.81 o
  -3  -1   9      108.33       97.66      2.11 o
  -2  -1   9        4.10        2.51      0.35 o
  -1  -1   9       23.23       22.07      0.68 o
   0  -1   9       30.89       29.55      0.81 o
   1  -1   9        7.35        8.61      0.38 o
   2  -1   9        6.76        5.50      0.36 o
   3  -1   9        8.71        9.90      0.44 o
   4  -1   9       17.76       18.10      0.59 o
   5  -1   9       24.11       23.20      0.68 o
   6  -1   9        1.57        0.95      0.40 o
   7  -1   9       60.92       63.66      1.66 o
   8  -1   9        8.95        5.93      0.91 o
   9  -1   9        6.90        7.62      1.25 o
  10  -1   9       27.36       31.75      1.85 o
  11  -1   9        0.45       -0.67      1.46 o
 -11   0   9        0.06       -0.75      1.63 o
 -10   0   9        4.50        6.52      2.03 o
  -9   0   9        0.49        1.87      1.49 o
  -8   0   9       14.85       17.89      2.29 o
  -7   0   9        2.05        1.89      0.62 o
  -6   0   9       29.38       27.59      1.42 o
  -5   0   9        5.46        6.38      0.72 o
  -4   0   9        0.08       -0.36      0.40 o
  -3   0   9       20.20       15.39      0.78 o
  -2   0   9       11.95        9.02      0.49 o
  -1   0   9       35.92       31.61      0.81 o
   0   0   9       55.57       38.59      0.90 o
   1   0   9       10.44        6.22      0.42 o
   2   0   9      126.37      106.52      1.36 o
   3   0   9      263.25      254.65      2.67 o
   4   0   9       59.80       56.10      1.03 o
   5   0   9        2.69        2.20      0.44 o
   6   0   9        0.96        0.61      0.45 o
   7   0   9        9.92       11.38      0.90 o
   8   0   9        0.81        2.75      0.89 o
   9   0   9        9.68       11.49      2.69 o
  10   0   9        0.62       -1.23      1.33 o
  11   0   9        1.92        4.37      2.04 o
 -10   1   9        0.02        0.93      1.69 o
  -9   1   9        0.26       -0.11      1.69 o
  -8   1   9        8.26       11.12      1.37 o
  -7   1   9        0.95        0.04      0.80 o
  -6   1   9        0.00       -0.65      0.65 o
  -5   1   9       56.33       51.22      2.26 o
  -4   1   9        0.47        0.15      0.50 o
  -3   1   9       89.56       83.09      1.54 o
  -2   1   9       93.56       97.83      1.59 o
  -1   1   9        1.97        2.44      0.78 o
   0   1   9        2.48        2.77      0.47 o
   1   1   9       16.54       13.37      0.59 o
   2   1   9        3.49        2.03      0.29 o
   3   1   9       34.07       29.10      0.69 o
   4   1   9        0.12       -0.17      0.30 o
   5   1   9        8.25        8.32      0.67 o
   6   1   9        3.02        3.62      0.81 o
   7   1   9        1.53        1.11      0.69 o
   8   1   9        0.55        0.07      1.12 o
   9   1   9        3.88        3.98      1.07 o
  10   1   9        3.75        4.70      1.58 o
  11   1   9        0.15        0.70      1.49 o
 -10   2   9        4.00        3.15      1.53 o
  -9   2   9        0.01       -0.91      0.91 o
  -8   2   9       14.54       16.85      1.65 o
  -7   2   9        5.33        4.72      1.09 o
  -6   2   9        0.13        0.51      0.80 o
  -5   2   9       34.24       34.92      1.92 o
  -4   2   9        7.65        7.50      1.02 o
  -3   2   9      290.90      286.68      5.03 o
  -2   2   9       58.85       54.24      1.30 o
  -1   2   9       44.35       42.33      0.89 o
   0   2   9       43.40       40.61      0.96 o
   1   2   9       57.95       58.62      1.10 o
   2   2   9       10.05        7.21      0.45 o
   3   2   9       70.52       69.10      1.34 o
   4   2   9       37.86       35.33      1.24 o
   5   2   9        0.01       -0.45      0.45 o
   6   2   9        0.68       -0.47      0.47 o
   7   2   9       13.13       12.03      1.14 o
   8   2   9       12.56       12.88      1.37 o
   9   2   9        3.00        3.72      1.09 o
  10   2   9        0.35       -0.07      0.89 o
  11   2   9        1.64        1.51      1.11 o
  12   2   9        0.25        3.96      2.02 o
 -10   3   9        0.74        1.92      1.54 o
  -9   3   9        0.20       -0.72      0.98 o
  -8   3   9        2.14        1.08      1.03 o
  -7   3   9       35.10       31.88      2.06 o
  -6   3   9        0.40       -0.76      0.76 o
  -5   3   9      104.99      113.73      3.65 o
  -4   3   9       25.50       22.42      1.56 o
  -3   3   9      129.41      127.27      3.71 o
  -2   3   9      101.79       98.53      2.29 o
  -1   3   9       82.74       77.40      1.57 o
   0   3   9      250.61      242.75      3.44 o
   1   3   9        0.57       -0.41      0.41 o
   2   3   9        2.44        1.08      0.43 o
   3   3   9       10.24        9.55      0.54 o
   4   3   9       23.91       20.43      0.84 o
   5   3   9       14.92       16.56      0.95 o
   6   3   9        2.39        0.11      0.97 o
   7   3   9        5.84        4.75      0.79 o
   8   3   9        1.69        1.51      0.89 o
   9   3   9        0.01       -0.12      0.80 o
  10   3   9        7.80        8.52      1.41 o
  11   3   9        0.85        3.08      1.53 o
  12   3   9        0.02       -1.37      1.37 o
 -10   4   9        0.77        2.51      1.63 o
  -9   4   9        0.53        0.73      1.39 o
  -8   4   9        0.55       -1.00      1.00 o
  -7   4   9        8.68        7.89      2.38 o
  -6   4   9       11.02        8.55      1.80 o
  -5   4   9        1.34        2.44      0.87 o
  -4   4   9      136.92      125.88      3.79 o
  -3   4   9      151.07      147.34      3.13 o
  -2   4   9       30.99       30.06      0.87 o
  -1   4   9      361.65      337.11      5.54 o
   0   4   9       23.79       21.22      0.72 o
   1   4   9       28.97       29.46      0.81 o
   2   4   9        2.86        4.11      0.49 o
   3   4   9        6.96        6.82      0.50 o
   4   4   9       39.85       38.43      1.00 o
   5   4   9        1.36        0.57      0.42 o
   6   4   9       31.95       30.44      1.42 o
   7   4   9       26.36       25.37      1.35 o
   8   4   9        3.46        4.27      0.82 o
   9   4   9        5.86        4.84      2.05 o
  10   4   9        0.91       -0.43      1.31 o
  11   4   9        0.80        0.21      1.25 o
  12   4   9        0.15        1.98      1.61 o
  -9   5   9       18.21       22.52      2.84 o
  -8   5   9        5.75        3.74      1.61 o
  -7   5   9        6.05        4.35      1.47 o
  -6   5   9        3.88        3.19      1.37 o
  -5   5   9        2.35        2.76      0.72 o
  -4   5   9        0.00        0.27      0.48 o
  -3   5   9        3.43        2.78      0.53 o
  -2   5   9       35.75       34.91      1.02 o
  -1   5   9      101.91      103.58      2.10 o
   0   5   9      150.03      142.45      2.32 o
   1   5   9      153.74      158.27      2.51 o
   2   5   9      989.14      953.44     12.11 o
   3   5   9      172.48      171.23      2.68 o
   4   5   9      101.99      104.29      1.76 o
   5   5   9       58.27       59.11      1.46 o
   6   5   9        0.12       -0.24      0.47 o
   7   5   9       46.55       42.65      1.83 o
   8   5   9        0.64        1.79      0.87 o
   9   5   9        0.84       -0.78      0.78 o
  10   5   9        3.85        4.85      1.53 o
  11   5   9        5.27        5.80      1.81 o
  12   5   9        1.81        3.07      1.66 o
  -9   6   9       10.87       14.92      2.53 o
  -8   6   9        8.30        9.70      2.02 o
  -7   6   9        0.25        0.26      0.69 o
  -6   6   9        1.26        0.95      0.70 o
  -5   6   9        5.84        5.38      0.86 o
  -4   6   9        2.89        2.54      0.69 o
  -3   6   9        4.44        3.83      0.61 o
  -2   6   9       10.71        9.88      0.59 o
  -1   6   9        5.89        7.45      0.49 o
   0   6   9        0.18        0.18      0.40 o
   1   6   9       75.10       74.12      1.50 o
   2   6   9       39.95       45.22      1.05 o
   3   6   9      220.04      225.38      2.97 o
   4   6   9       23.80       21.04      0.77 o
   5   6   9       72.67       73.26      2.02 o
   6   6   9       57.98       60.99      1.64 o
   7   6   9       12.92       14.77      1.30 o
   8   6   9       54.18       53.75      3.47 o
   9   6   9       20.59       23.04      3.00 o
  10   6   9        2.80        2.56      2.28 o
  11   6   9        2.67        3.00      2.94 o
  12   6   9        3.38        3.75      1.82 o
  -8   7   9        3.02        3.90      0.94 o
  -7   7   9        0.07        1.57      0.80 o
  -6   7   9        2.96        2.38      0.75 o
  -5   7   9       28.35       29.71      1.51 o
  -4   7   9       22.41       22.87      1.48 o
  -3   7   9       10.15        9.01      0.76 o
  -2   7   9        1.29        1.86      0.45 o
  -1   7   9        0.03        0.34      0.41 o
   0   7   9        8.08        9.65      0.65 o
   1   7   9        0.40        0.32      0.45 o
   2   7   9       19.37       20.55      0.87 o
   3   7   9       90.97       98.02      2.40 o
   4   7   9       14.81       14.62      0.99 o
   5   7   9        0.50       -0.23      0.57 o
   6   7   9       61.43       63.09      1.96 o
   7   7   9       45.87       42.32      3.13 o
   8   7   9        6.58        7.41      1.09 o
   9   7   9       33.36       42.57      2.60 o
  10   7   9        0.12        0.01      0.90 o
  11   7   9       10.61       10.12      1.45 o
  12   7   9        8.79        7.34      1.94 o
  -7   8   9        0.15       -0.23      0.41 o
  -6   8   9        0.82        0.71      0.46 o
  -5   8   9       16.95       14.16      1.25 o
  -4   8   9        7.20        6.23      0.80 o
  -3   8   9       29.64       33.52      1.16 o
  -2   8   9        4.26        3.84      0.45 o
  -1   8   9        3.07        2.89      0.51 o
   0   8   9       57.22       52.11      1.75 o
   1   8   9       13.24       10.10      0.87 o
   2   8   9        0.01       -0.42      0.42 o
   3   8   9        0.95        0.06      0.84 o
   4   8   9       72.41       78.12      2.81 o
   5   8   9       29.06       35.06      1.45 o
   6   8   9       21.55       22.56      1.29 o
   7   8   9        6.87        6.60      1.05 o
   8   8   9       18.62       19.95      1.69 o
   9   8   9        0.73        0.63      0.86 o
  10   8   9       11.68       12.25      1.41 o
  11   8   9        0.03       -0.18      0.98 o
  -6   9   9        0.10        0.68      1.17 o
  -5   9   9        1.42        0.99      1.16 o
  -4   9   9        2.48        2.12      1.19 o
  -3   9   9        4.93        6.34      1.15 o
  -2   9   9        0.31       -0.12      0.72 o
  -1   9   9        0.36        1.49      0.60 o
   0   9   9        1.76        3.08      0.66 o
   1   9   9        1.05        0.70      0.57 o
   2   9   9        9.89       11.77      0.92 o
   3   9   9        0.13       -0.06      0.46 o
   4   9   9        4.76        3.64      0.70 o
   5   9   9       45.88       40.92      1.37 o
   6   9   9        8.64        7.69      0.82 o
   7   9   9        3.83        5.81      0.81 o
   8   9   9        3.84        4.61      0.96 o
   9   9   9        6.98        6.73      1.16 o
  10   9   9        0.89        1.41      1.71 o
  11   9   9        2.06        1.64      1.42 o
  -5  10   9        0.10       -0.94      0.94 o
  -4  10   9        0.97        0.68      1.12 o
  -3  10   9        0.00       -1.16      1.16 o
  -2  10   9        1.06        2.58      0.86 o
  -1  10   9        2.37        2.62      0.68 o
   0  10   9        0.44        0.05      0.56 o
   1  10   9        0.08        0.63      0.56 o
   2  10   9        0.71        0.31      0.55 o
   3  10   9        7.34        6.48      0.85 o
   4  10   9        0.75        1.15      0.63 o
   5  10   9       13.08       14.07      0.87 o
   6  10   9        0.04        0.17      0.54 o
   7  10   9       12.04       13.11      0.99 o
   8  10   9        5.86        5.34      0.90 o
   9  10   9        6.06        7.25      1.01 o
  10  10   9        1.01        0.50      0.79 o
  -4  11   9       14.39       19.61      2.05 o
  -3  11   9       14.95       20.48      1.57 o
  -2  11   9       12.38       13.94      1.37 o
  -1  11   9        1.02        5.07      0.79 o
   0  11   9        2.54        3.19      0.69 o
   1  11   9        1.13       -0.21      0.57 o
   2  11   9        2.28        2.17      0.61 o
   3  11   9        1.10        0.75      0.57 o
   4  11   9        0.11       -0.20      0.51 o
   5  11   9        0.04        0.21      0.59 o
   6  11   9        0.35        0.02      0.53 o
   7  11   9       15.10       13.47      0.92 o
   8  11   9       13.04        9.00      0.98 o
   9  11   9        1.04        0.10      0.71 o
  -3  12   9        8.60       10.55      2.09 o
  -2  12   9       16.53       22.34      1.58 o
  -1  12   9       10.90       11.42      1.18 o
   0  12   9       10.24       11.44      0.99 o
   1  12   9        1.16        0.53      0.62 o
   2  12   9        5.39        9.35      0.89 o
   3  12   9        5.48        7.47      0.81 o
   4  12   9        0.02        0.04      0.55 o
   5  12   9        4.22        4.46      0.73 o
   6  12   9        1.52        3.10      0.69 o
   7  12   9        0.30        0.49      0.94 o
   8  12   9        0.01       -0.09      0.82 o
   0  13   9        1.14        2.48      1.14 o
   1  13   9       38.14       43.91      1.97 o
   2  13   9        1.59        0.70      0.53 o
   3  13   9        1.73        2.32      0.64 o
   4  13   9        4.17        5.32      1.15 o
   5  13   9        0.09       -0.69      0.69 o
   6  13   9        1.52        1.93      0.58 o
  -3  -9  10        0.00       -0.89      0.89 o
  -2  -9  10        0.36       -0.06      0.97 o
  -1  -9  10        0.00        1.03      1.05 o
   0  -9  10        0.10       -0.61      1.01 o
  -6  -8  10        2.66        4.17      0.86 o
  -5  -8  10        0.11       -0.18      0.90 o
  -4  -8  10        0.03       -0.57      0.57 o
  -3  -8  10        1.81        1.28      0.62 o
  -2  -8  10        0.93        1.51      0.64 o
  -1  -8  10        0.63        0.04      0.99 o
   0  -8  10        0.11       -0.48      0.48 o
   1  -8  10        1.47        0.56      0.48 o
   2  -8  10        0.12        0.61      0.54 o
   3  -8  10        0.04        0.56      0.55 o
  -7  -7  10        3.44        5.26      2.13 o
  -6  -7  10        5.19        6.29      1.25 o
  -5  -7  10        6.06        8.00      1.32 o
  -4  -7  10        0.52        0.19      0.89 o
  -3  -7  10        5.81        5.59      0.85 o
  -2  -7  10        0.00       -0.51      0.57 o
  -1  -7  10        8.63       10.10      0.99 o
   0  -7  10        2.33        4.18      0.81 o
   1  -7  10        5.03        5.87      0.74 o
   2  -7  10        0.27       -0.06      0.54 o
   3  -7  10        9.85        9.53      0.90 o
   4  -7  10        0.55        1.62      0.68 o
   5  -7  10        0.01        0.88      0.78 o
  -8  -6  10        0.09       -1.05      1.05 o
  -7  -6  10        0.71        0.11      1.06 o
  -6  -6  10        9.57       11.19      1.17 o
  -5  -6  10       29.96       36.15      1.81 o
  -4  -6  10        0.48       -0.14      1.33 o
  -3  -6  10        0.04       -0.24      0.59 o
  -2  -6  10        0.00        0.61      0.60 o
  -1  -6  10        8.07        8.82      0.92 o
   0  -6  10        2.26        1.01      0.62 o
   1  -6  10        0.02        0.96      0.52 o
   2  -6  10        2.82        2.23      0.65 o
   3  -6  10       12.86       15.81      1.05 o
   4  -6  10        0.79        1.19      0.68 o
   5  -6  10        4.12        4.78      0.82 o
   6  -6  10        0.04        1.80      0.92 o
  -9  -5  10        0.00       -0.76      1.15 o
  -8  -5  10        0.11       -0.24      1.21 o
  -7  -5  10        0.02       -1.10      1.10 o
  -6  -5  10        3.07        2.48      0.87 o
  -5  -5  10        5.11        6.22      0.96 o
  -4  -5  10        0.12       -0.49      0.62 o
  -3  -5  10        1.46        1.77      0.71 o
  -2  -5  10       12.54       13.22      1.10 o
  -1  -5  10       18.79       21.48      1.25 o
   0  -5  10       58.80       61.41      1.77 o
   1  -5  10        0.00       -0.06      0.44 o
   2  -5  10        6.49        5.93      0.72 o
   3  -5  10       11.99       11.66      0.89 o
   4  -5  10        2.08        1.16      0.65 o
   5  -5  10        1.22        0.99      0.86 o
   6  -5  10        5.19        6.57      1.50 o
   7  -5  10        0.00       -0.90      0.93 o
  -9  -4  10        0.28       -0.59      1.33 o
  -8  -4  10        2.30        4.77      1.64 o
  -7  -4  10        5.48        8.58      1.69 o
  -6  -4  10        0.21        0.30      0.74 o
  -5  -4  10        8.64        6.03      1.03 o
  -4  -4  10       11.10       10.52      2.05 o
  -3  -4  10        0.33        1.38      0.68 o
  -2  -4  10        2.65        2.69      0.73 o
  -1  -4  10       12.93       11.30      0.81 o
   0  -4  10        1.55        1.48      0.52 o
   1  -4  10        8.32        8.43      0.77 o
   2  -4  10        0.39        0.33      0.43 o
   3  -4  10        7.37        7.74      0.68 o
   4  -4  10        0.89        1.47      0.65 o
   5  -4  10        0.45        0.52      0.97 o
   6  -4  10       14.32       12.65      1.36 o
   7  -4  10        0.63        1.53      1.01 o
   8  -4  10        0.12        1.33      0.99 o
  -9  -3  10        0.45        1.37      1.25 o
  -8  -3  10        0.12       -0.33      0.70 o
  -7  -3  10        0.35       -0.08      0.55 o
  -6  -3  10        0.40       -0.70      1.02 o
  -5  -3  10        0.25        0.03      0.41 o
  -4  -3  10        0.08        0.36      0.32 o
  -3  -3  10        4.99        2.88      0.37 o
  -2  -3  10        0.09       -0.15      0.26 o
  -1  -3  10        9.80       10.33      0.46 o
   0  -3  10        0.60        1.15      0.27 o
   1  -3  10        0.39        0.21      0.26 o
   2  -3  10        1.59        2.46      0.30 o
   3  -3  10        0.01       -0.05      0.25 o
   4  -3  10        0.01        0.19      0.28 o
   5  -3  10        0.36        0.71      0.33 o
   6  -3  10        0.39       -0.26      0.51 o
   7  -3  10        0.12        0.00      0.38 o
   8  -3  10        0.04        0.56      0.43 o
   9  -3  10       11.01       11.45      0.70 o
 -10  -2  10       10.68       12.02      3.69 o
  -9  -2  10        2.45        2.06      0.85 o
  -8  -2  10        1.29        1.23      0.75 o
  -7  -2  10       11.10       10.63      1.04 o
  -6  -2  10        5.02        3.48      0.74 o
  -5  -2  10        3.74        3.60      0.71 o
  -4  -2  10       33.81       32.86      1.21 o
  -3  -2  10        5.23        4.67      0.58 o
  -2  -2  10      110.66       96.35      1.54 o
  -1  -2  10       46.77       48.04      1.35 o
   0  -2  10       37.47       29.63      0.76 o
   1  -2  10        0.09       -0.16      0.37 o
   2  -2  10       83.69       84.10      1.38 o
   3  -2  10        6.97        6.42      0.42 o
   4  -2  10        5.91        6.03      0.42 o
   5  -2  10        3.11        2.98      0.40 o
   6  -2  10        0.07       -0.34      0.34 o
   7  -2  10        0.30        0.14      0.50 o
   8  -2  10        0.11       -0.45      0.45 o
   9  -2  10        0.01       -0.64      0.75 o
 -10  -1  10        0.13        0.21      0.84 o
  -9  -1  10        4.84        2.86      0.88 o
  -8  -1  10        2.76        1.88      0.86 o
  -7  -1  10       26.70       26.92      1.53 o
  -6  -1  10       39.14       34.28      2.59 o
  -5  -1  10        1.82        1.87      0.66 o
  -4  -1  10        0.01        0.27      0.84 o
  -3  -1  10        9.11        9.08      0.83 o
  -2  -1  10       51.90       42.90      1.02 o
  -1  -1  10       15.92       14.14      0.77 o
   0  -1  10       49.06       44.30      0.90 o
   1  -1  10        0.86        0.53      0.30 o
   2  -1  10        7.61        6.43      0.43 o
   3  -1  10        6.58        7.17      0.42 o
   4  -1  10        1.96        1.71      0.34 o
   5  -1  10        0.07        0.46      0.33 o
   6  -1  10        0.67        1.54      0.40 o
   7  -1  10        0.07        0.57      0.42 o
   8  -1  10        0.22        0.65      0.58 o
   9  -1  10        0.78        0.61      0.66 o
  10  -1  10        0.01        1.45      0.73 o
 -10   0  10        0.21       -1.04      1.53 o
  -9   0  10        1.98        2.59      1.66 o
  -8   0  10        0.62        0.93      1.32 o
  -7   0  10        1.09        1.58      1.38 o
  -6   0  10       10.48        7.57      1.30 o
  -5   0  10       43.70       43.77      2.02 o
  -4   0  10        0.48        0.41      0.50 o
  -3   0  10      119.41      104.67      2.50 o
  -2   0  10        9.30        8.61      0.93 o
  -1   0  10       33.11       25.30      0.80 o
   0   0  10       91.55       75.09      1.32 o
   1   0  10        1.14        0.53      0.31 o
   2   0  10      118.79      109.06      1.56 o
   3   0  10      183.14      172.49      2.18 o
   4   0  10       10.71       11.01      0.52 o
   5   0  10       27.22       28.89      0.85 o
   6   0  10        1.04        0.69      0.42 o
   7   0  10       11.65       10.96      0.91 o
   8   0  10        2.97        2.40      1.21 o
   9   0  10        1.69       -0.43      3.99 o
  10   0  10        6.62        3.79      1.88 o
 -10   1  10        0.49       -0.68      1.54 o
  -9   1  10        4.99        5.91      1.98 o
  -8   1  10        9.13       10.83      2.12 o
  -7   1  10        0.09       -0.58      0.82 o
  -6   1  10        1.36        1.63      0.89 o
  -5   1  10       34.91       39.84      2.13 o
  -4   1  10        9.29        6.67      2.01 o
  -3   1  10       47.59       44.66      1.24 o
  -2   1  10      232.84      211.15      3.12 o
  -1   1  10       42.87       40.29      1.00 o
   0   1  10       72.48       61.60      1.24 o
   1   1  10       30.75       24.50      0.75 o
   2   1  10        1.98        0.82      0.34 o
   3   1  10       99.35       92.78      1.88 o
   4   1  10        4.33        4.89      0.54 o
   5   1  10       58.05       57.26      2.01 o
   6   1  10        4.00        4.72      1.17 o
   7   1  10        2.04        1.49      0.69 o
   8   1  10        0.24       -0.51      1.36 o
   9   1  10        5.01        5.77      1.76 o
  10   1  10        0.00       -1.21      1.21 o
  11   1  10        3.06        4.57      1.88 o
 -10   2  10        0.54        2.54      1.83 o
  -9   2  10        0.00        0.85      1.06 o
  -8   2  10        1.00        1.31      1.03 o
  -7   2  10        3.52        2.81      1.27 o
  -6   2  10        6.07        7.87      1.23 o
  -5   2  10        0.48       -0.36      0.69 o
  -4   2  10       35.51       32.66      1.90 o
  -3   2  10       28.59       26.47      1.67 o
  -2   2  10       50.28       55.06      1.62 o
  -1   2  10        0.71        0.02      0.41 o
   0   2  10       24.52       23.83      0.98 o
   1   2  10       86.85       75.52      1.88 o
   2   2  10       19.11       20.25      1.20 o
   3   2  10       90.85       84.39      2.05 o
   4   2  10      159.48      151.40      3.05 o
   5   2  10      111.27      103.98      2.50 o
   6   2  10        4.92        5.11      1.38 o
   7   2  10        1.58        0.75      0.91 o
   8   2  10        8.11        7.54      1.01 o
   9   2  10        0.57        0.17      0.99 o
  10   2  10        2.67        2.78      1.16 o
  11   2  10        0.00       -1.19      1.52 o
  -9   3  10        0.38       -0.32      1.43 o
  -8   3  10        0.11       -0.10      0.94 o
  -7   3  10        8.34        6.95      1.29 o
  -6   3  10        9.76       10.64      1.39 o
  -5   3  10        1.22        0.20      0.79 o
  -4   3  10       21.55       17.62      2.08 o
  -3   3  10        5.42        3.96      0.97 o
  -2   3  10       42.48       42.57      1.39 o
  -1   3  10        5.57        4.69      0.71 o
   0   3  10       40.88       37.06      1.26 o
   1   3  10       48.69       57.01      1.57 o
   2   3  10       10.58        9.93      0.72 o
   3   3  10        3.12        2.68      0.54 o
   4   3  10       32.89       34.07      1.27 o
   5   3  10       67.99       74.41      1.99 o
   6   3  10        7.46        6.58      1.59 o
   7   3  10       13.16       14.91      1.18 o
   8   3  10        9.44        8.83      1.04 o
   9   3  10        2.22        3.64      0.93 o
  10   3  10        5.21        5.59      1.32 o
  11   3  10        0.06        0.37      1.46 o
  -9   4  10        0.90        0.18      1.50 o
  -8   4  10        0.23       -1.06      1.06 o
  -7   4  10        4.61        4.03      1.50 o
  -6   4  10        0.08       -0.28      0.85 o
  -5   4  10        0.04       -0.67      0.67 o
  -4   4  10        5.80        3.96      0.98 o
  -3   4  10       24.36       24.58      1.66 o
  -2   4  10        7.11        8.44      1.14 o
  -1   4  10      106.51      108.26      2.25 o
   0   4  10       77.66       77.26      1.81 o
   1   4  10       52.85       53.25      1.34 o
   2   4  10       10.16       11.85      0.71 o
   3   4  10       20.29       17.86      0.90 o
   4   4  10        2.62        3.57      0.71 o
   5   4  10       32.57       31.35      1.46 o
   6   4  10       16.02       17.08      1.18 o
   7   4  10        2.48        2.27      0.73 o
   8   4  10       13.34       15.95      1.25 o
   9   4  10        0.10        0.95      0.79 o
  10   4  10        0.13        0.10      1.86 o
  11   4  10        0.33       -0.62      1.27 o
  -9   5  10        2.86        1.74      1.69 o
  -8   5  10       10.60       14.09      2.43 o
  -7   5  10        2.37        3.00      1.60 o
  -6   5  10        1.10       -0.57      0.94 o
  -5   5  10        1.12        1.75      1.20 o
  -4   5  10        7.21       10.72      1.23 o
  -3   5  10        3.26        4.21      0.74 o
  -2   5  10        2.08        0.94      0.53 o
  -1   5  10       33.31       31.25      1.15 o
   0   5  10        1.29        0.98      0.55 o
   1   5  10        1.34        1.92      0.49 o
   2   5  10       49.71       52.35      1.32 o
   3   5  10       21.88       22.47      0.91 o
   4   5  10       32.58       33.43      1.08 o
   5   5  10        1.18        0.26      0.49 o
   6   5  10        9.39       10.31      1.21 o
   7   5  10       39.33       40.46      1.71 o
   8   5  10        0.14       -0.17      0.77 o
   9   5  10        0.31        2.11      1.01 o
  10   5  10        3.28        4.81      2.06 o
  11   5  10        1.62        3.50      1.22 o
  -8   6  10        2.25        2.08      1.57 o
  -7   6  10        2.83        2.49      1.44 o
  -6   6  10       11.51       12.84      1.92 o
  -5   6  10        4.12        4.08      0.87 o
  -4   6  10        0.03        0.46      0.61 o
  -3   6  10        1.94        2.72      0.73 o
  -2   6  10        0.41        1.54      0.62 o
  -1   6  10       27.05       29.21      1.24 o
   0   6  10        0.03        0.15      0.43 o
   1   6  10       39.29       41.66      1.16 o
   2   6  10        1.18        2.47      0.48 o
   3   6  10        0.58        0.20      0.37 o
   4   6  10       33.12       32.94      1.07 o
   5   6  10       19.16       16.49      0.92 o
   6   6  10        0.06       -0.39      0.71 o
   7   6  10        7.44        5.18      1.08 o
   8   6  10        5.63        6.60      1.17 o
   9   6  10       17.74       17.14      1.64 o
  10   6  10       19.94       21.84      3.66 o
  11   6  10        0.08        1.27      1.44 o
  -7   7  10       37.53       43.44      2.08 o
  -6   7  10       11.17       11.81      1.18 o
  -5   7  10        3.79        4.38      1.30 o
  -4   7  10        0.61        0.74      0.64 o
  -3   7  10       22.90       24.59      1.38 o
  -2   7  10       17.25       17.50      1.02 o
  -1   7  10        0.58        0.05      0.43 o
   0   7  10        3.23        6.00      0.78 o
   1   7  10        0.56       -0.01      0.42 o
   2   7  10        6.70        6.45      0.62 o
   3   7  10       17.21       18.74      0.90 o
   4   7  10      151.00      148.12      3.30 o
   5   7  10       16.78       18.35      1.13 o
   6   7  10       23.99       24.17      1.63 o
   7   7  10        0.25       -0.07      0.91 o
   8   7  10       21.94       18.37      2.08 o
   9   7  10        5.20        3.02      1.11 o
  10   7  10        8.15        9.27      1.38 o
  11   7  10        5.32        4.07      1.75 o
  -7   8  10        1.98        3.89      1.64 o
  -6   8  10        3.51        4.17      1.20 o
  -5   8  10        1.53        0.28      0.68 o
  -4   8  10       11.05       10.64      1.66 o
  -3   8  10        0.47        1.44      0.62 o
  -2   8  10       38.12       43.54      1.44 o
  -1   8  10        2.53        2.32      0.50 o
   0   8  10        4.60        4.43      0.53 o
   1   8  10        8.29        8.70      0.88 o
   2   8  10        0.02       -0.38      0.49 o
   3   8  10       17.15       20.56      1.15 o
   4   8  10       13.95       15.13      1.05 o
   5   8  10        3.17        4.51      1.16 o
   6   8  10        0.12        0.61      0.63 o
   7   8  10       10.33       10.52      1.20 o
   8   8  10        2.31        2.43      0.95 o
   9   8  10       15.27       19.48      1.85 o
  10   8  10       11.98        8.95      1.35 o
  11   8  10        0.02        0.92      1.37 o
  -6   9  10        0.27       -0.18      1.23 o
  -5   9  10        5.53        5.86      1.58 o
  -4   9  10        1.70        4.00      1.42 o
  -3   9  10       25.14       24.28      2.32 o
  -2   9  10       19.86       18.58      1.49 o
  -1   9  10        1.03        1.16      0.60 o
   0   9  10       11.82       11.85      0.99 o
   1   9  10        9.84       10.83      1.05 o
   2   9  10       19.85       16.09      1.10 o
   3   9  10        3.54        3.42      0.69 o
   4   9  10        0.01       -0.43      0.52 o
   5   9  10        0.01        0.24      0.60 o
   6   9  10        1.67        2.95      1.04 o
   7   9  10        4.83        5.73      1.07 o
   8   9  10        4.02        4.23      1.02 o
   9   9  10        2.62        2.36      0.97 o
  10   9  10        0.92        0.54      0.99 o
  -5  10  10        0.05       -0.93      0.93 o
  -4  10  10        0.44        1.87      1.11 o
  -3  10  10        0.63       -0.13      0.92 o
  -2  10  10        4.84        3.31      0.96 o
  -1  10  10       14.16       14.60      1.34 o
   0  10  10        2.95        1.42      1.37 o
   1  10  10       13.74       11.49      1.01 o
   2  10  10        9.72        8.30      1.16 o
   3  10  10        2.29        4.19      0.78 o
   4  10  10        0.00       -0.52      0.52 o
   5  10  10        0.29        1.38      0.59 o
   6  10  10       10.20        8.40      0.93 o
   7  10  10        4.53        4.70      0.75 o
   8  10  10        0.14        0.31      0.78 o
   9  10  10        0.24        0.79      0.80 o
  10  10  10        0.08       -0.93      0.93 o
  -3  11  10        6.81        6.76      1.52 o
  -2  11  10       10.33       10.85      1.33 o
  -1  11  10        5.47        9.76      2.07 o
   0  11  10        2.68        2.49      0.73 o
   1  11  10        2.62        2.93      0.74 o
   2  11  10        0.46        0.61      0.63 o
   3  11  10        0.84        1.36      0.65 o
   4  11  10        0.24        0.15      0.60 o
   5  11  10        0.73        0.46      0.79 o
   6  11  10        9.49        9.92      0.88 o
   7  11  10       14.55       12.74      0.93 o
   8  11  10        2.01        0.53      0.74 o
   9  11  10        0.24       -0.47      1.68 o
  -1  12  10       21.40       29.35      1.82 o
   0  12  10        4.87        6.70      1.19 o
   1  12  10        0.04        0.19      0.67 o
   2  12  10        1.17        1.76      0.76 o
   3  12  10        1.91        2.98      0.73 o
   4  12  10        1.18        2.38      0.74 o
   5  12  10        0.14        0.79      0.65 o
   6  12  10        2.60        2.74      0.75 o
   7  12  10        1.81        4.81      0.88 o
   2  13  10        9.58       13.52      1.01 o
   3  13  10       11.53       16.10      1.12 o
   4  13  10        0.00        0.65      0.63 o
   5  13  10        5.81        8.45      1.74 o
  -3  -8  11        0.33        0.02      0.78 o
  -2  -8  11        0.16        0.32      1.03 o
  -1  -8  11        0.01       -0.29      0.78 o
   0  -8  11        0.25       -0.46      0.89 o
  -5  -7  11        3.69        5.26      0.97 o
  -4  -7  11        5.42        3.24      0.98 o
  -3  -7  11        4.22        3.96      0.90 o
  -2  -7  11        0.14        0.12      0.79 o
  -1  -7  11        0.34       -0.80      0.80 o
   0  -7  11        0.01       -0.65      0.65 o
   1  -7  11        0.15       -0.41      0.65 o
   2  -7  11        2.02        1.48      1.37 o
   3  -7  11        0.14       -0.10      1.24 o
  -7  -6  11        4.62        6.88      1.54 o
  -6  -6  11       18.37       24.19      2.34 o
  -5  -6  11        0.01        0.08      0.75 o
  -4  -6  11        4.51        4.61      0.95 o
  -3  -6  11        0.96        0.31      0.73 o
  -2  -6  11        5.18        8.10      1.04 o
  -1  -6  11        0.01        0.56      1.04 o
   0  -6  11        0.61       -0.42      0.66 o
   1  -6  11        1.43        0.32      0.73 o
   2  -6  11        0.07       -0.68      0.68 o
   3  -6  11        3.47        5.08      0.99 o
   4  -6  11        0.22       -0.94      0.94 o
   5  -6  11        0.40        0.15      0.98 o
  -7  -5  11        0.01        0.18      1.20 o
  -6  -5  11        0.85        0.78      1.17 o
  -5  -5  11        2.76        2.33      0.86 o
  -4  -5  11        0.54       -0.20      0.74 o
  -3  -5  11        9.89        9.67      1.12 o
  -2  -5  11        3.00        2.86      0.83 o
  -1  -5  11        0.93        1.00      0.71 o
   0  -5  11        0.01       -0.32      0.61 o
   1  -5  11        0.27       -0.73      1.31 o
   2  -5  11        0.07        0.49      0.77 o
   3  -5  11        3.02        2.14      0.88 o
   4  -5  11        4.74        6.44      1.55 o
   5  -5  11       14.59       16.60      2.09 o
   6  -5  11        0.01       -0.26      1.11 o
  -8  -4  11        1.42        1.82      1.48 o
  -7  -4  11        1.08       -1.12      1.12 o
  -6  -4  11        4.27        4.94      1.49 o
  -5  -4  11        6.05        5.93      1.53 o
  -4  -4  11        6.28        7.05      1.07 o
  -3  -4  11       38.78       39.38      2.32 o
  -2  -4  11       29.10       28.34      2.15 o
  -1  -4  11        0.34        0.26      0.64 o
   0  -4  11       26.96       31.20      1.30 o
   1  -4  11       14.44       14.37      0.98 o
   2  -4  11        0.35        0.02      0.80 o
   3  -4  11        1.41        0.75      0.78 o
   4  -4  11        0.95        3.23      3.30 o
   5  -4  11        6.20        9.41      1.79 o
   6  -4  11        0.44        0.21      1.22 o
   7  -4  11        1.77        3.02      1.70 o
  -8  -3  11        0.08       -0.17      0.53 o
  -7  -3  11        2.55        2.25      0.61 o
  -6  -3  11        0.57       -0.83      0.83 o
  -5  -3  11        0.74        0.60      0.38 o
  -4  -3  11        4.43        2.61      0.81 o
  -3  -3  11        0.07       -0.18      0.29 o
  -2  -3  11        0.00        0.04      0.34 o
  -1  -3  11       12.93       11.24      0.49 o
   0  -3  11       36.24       33.62      1.27 o
   1  -3  11        1.39        0.98      0.30 o
   2  -3  11       21.29       19.26      0.84 o
   3  -3  11       10.55       10.18      0.50 o
   4  -3  11        0.02        0.58      0.92 o
   5  -3  11        0.05        0.01      0.36 o
   6  -3  11        0.80        0.41      0.41 o
   7  -3  11        2.11        2.38      0.45 o
   8  -3  11        0.54       -0.06      0.40 o
  -9  -2  11        3.09        2.04      1.00 o
  -8  -2  11       12.77       12.10      1.14 o
  -7  -2  11        0.72        0.83      0.67 o
  -6  -2  11        3.08        2.38      0.73 o
  -5  -2  11       14.98       15.43      1.11 o
  -4  -2  11        6.75        6.12      0.80 o
  -3  -2  11        1.06        0.72      0.49 o
  -2  -2  11        0.08       -0.13      0.30 o
  -1  -2  11       18.92       18.59      0.67 o
   0  -2  11       17.30       16.92      0.62 o
   1  -2  11        1.55        0.90      0.32 o
   2  -2  11        1.57        1.44      0.45 o
   3  -2  11        4.01        3.20      0.44 o
   4  -2  11        1.45        2.45      0.42 o
   5  -2  11        2.78        2.93      0.56 o
   6  -2  11        3.50        2.75      0.52 o
   7  -2  11        0.04        0.45      0.41 o
   8  -2  11        2.26        1.72      0.54 o
   9  -2  11        0.29       -0.22      1.53 o
  -9  -1  11        0.60        0.73      0.81 o
  -8  -1  11        0.80        0.97      0.81 o
  -7  -1  11        0.76        1.54      0.70 o
  -6  -1  11        4.98        6.63      0.96 o
  -5  -1  11        8.10        6.44      1.31 o
  -4  -1  11        5.93        4.00      0.75 o
  -3  -1  11        0.52        0.26      0.56 o
  -2  -1  11       20.21       19.36      0.89 o
  -1  -1  11       21.75       18.39      0.79 o
   0  -1  11        0.02        0.67      0.32 o
   1  -1  11        1.68        1.15      0.35 o
   2  -1  11       25.64       27.45      0.87 o
   3  -1  11       36.77       37.45      1.01 o
   4  -1  11        0.00        0.31      0.37 o
   5  -1  11        2.59        2.71      0.77 o
   6  -1  11        0.38        0.54      0.45 o
   7  -1  11        2.78        3.13      0.62 o
   8  -1  11        0.22        0.41      0.57 o
   9  -1  11        0.64        1.18      0.62 o
  -9   0  11        0.62       -1.26      1.26 o
  -8   0  11        1.15        0.99      1.65 o
  -7   0  11        3.91        3.79      1.66 o
  -6   0  11        3.44        4.61      1.04 o
  -5   0  11        5.41        5.32      1.11 o
  -4   0  11        2.69        0.87      0.96 o
  -3   0  11        3.90        4.65      0.70 o
  -2   0  11       50.70       51.75      1.28 o
  -1   0  11        1.77        2.37      0.45 o
   0   0  11       34.03       28.27      0.91 o
   1   0  11      100.43       93.02      1.56 o
   2   0  11       45.40       39.69      0.97 o
   3   0  11       41.15       43.75      1.05 o
   4   0  11       27.18       25.97      0.84 o
   5   0  11        0.57        0.88      0.57 o
   6   0  11        0.14       -0.40      0.58 o
   7   0  11        0.54        1.10      0.51 o
   8   0  11        0.28       -0.62      0.62 o
   9   0  11        0.01        0.15      0.77 o
  10   0  11        0.03        0.63      1.05 o
  -9   1  11        1.04       -0.75      1.48 o
  -8   1  11        1.34       -1.00      1.27 o
  -7   1  11        0.00        0.33      1.26 o
  -6   1  11        0.40        0.19      0.83 o
  -5   1  11        0.05       -0.13      0.97 o
  -4   1  11        4.65        4.74      1.01 o
  -3   1  11        1.02        0.76      0.74 o
  -2   1  11        1.22        1.09      0.40 o
  -1   1  11       11.17        7.94      0.58 o
   0   1  11       17.92       15.44      0.70 o
   1   1  11       25.49       26.55      0.89 o
   2   1  11       16.41       10.77      0.63 o
   3   1  11        8.66        9.87      0.65 o
   4   1  11        1.48        1.64      0.61 o
   5   1  11       10.34       11.88      0.96 o
   6   1  11        9.62       11.85      1.57 o
   7   1  11        0.81        0.46      0.70 o
   8   1  11        3.37        3.99      1.36 o
   9   1  11        0.49        0.61      1.00 o
  10   1  11        0.05        0.13      1.07 o
  -9   2  11        0.00       -1.44      1.44 o
  -8   2  11        9.32        9.84      3.52 o
  -7   2  11       10.10        9.66      1.46 o
  -6   2  11        7.60        8.32      1.31 o
  -5   2  11       40.47       38.65      2.17 o
  -4   2  11        0.53        1.12      0.81 o
  -3   2  11        6.75        6.85      1.20 o
  -2   2  11        0.75        2.09      0.79 o
  -1   2  11       30.48       25.83      1.08 o
   0   2  11        3.28        5.28      0.56 o
   1   2  11       21.17       18.49      0.85 o
   2   2  11       16.56       14.90      1.17 o
   3   2  11        0.53        0.94      0.52 o
   4   2  11       94.69       97.73      2.39 o
   5   2  11       48.15       45.22      1.86 o
   6   2  11        0.09       -0.52      0.63 o
   7   2  11       14.00       16.23      1.30 o
   8   2  11       18.45       23.69      1.55 o
   9   2  11        0.18       -0.71      0.72 o
  10   2  11        0.94        2.47      1.19 o
  -9   3  11        1.25        1.98      1.71 o
  -8   3  11        1.17        0.84      1.09 o
  -7   3  11        1.48        1.00      1.06 o
  -6   3  11        0.28       -0.08      0.82 o
  -5   3  11        9.20        9.17      1.95 o
  -4   3  11        0.02       -0.26      0.74 o
  -3   3  11       49.79       52.10      2.39 o
  -2   3  11        4.81        2.96      0.89 o
  -1   3  11       30.33       30.75      1.59 o
   0   3  11        1.31        0.69      0.45 o
   1   3  11        0.00        0.78      0.59 o
   2   3  11        7.07        6.01      0.82 o
   3   3  11        1.00        0.91      0.59 o
   4   3  11       19.88       17.47      1.20 o
   5   3  11       17.30       16.48      1.23 o
   6   3  11       15.00       16.19      1.23 o
   7   3  11       11.34        8.52      1.06 o
   8   3  11        0.86        1.82      1.13 o
   9   3  11        0.42        2.79      0.91 o
  10   3  11        0.47        1.83      0.92 o
  -8   4  11        1.32       -0.77      1.33 o
  -7   4  11        6.04        8.31      1.94 o
  -6   4  11        0.19       -1.21      1.25 o
  -5   4  11        7.60        8.94      3.06 o
  -4   4  11       27.65       32.41      2.06 o
  -3   4  11       79.20       87.63      3.20 o
  -2   4  11       17.64       17.86      1.50 o
  -1   4  11        0.31       -0.54      0.54 o
   0   4  11       17.81       18.31      1.32 o
   1   4  11       40.44       38.16      1.63 o
   2   4  11       79.22       80.32      2.36 o
   3   4  11        0.40       -0.11      0.56 o
   4   4  11       19.03       18.96      2.51 o
   5   4  11       37.11       39.24      1.71 o
   6   4  11       12.13       10.85      1.22 o
   7   4  11        3.67        4.71      0.91 o
   8   4  11        3.08        2.61      0.85 o
   9   4  11        2.22        1.99      1.09 o
  10   4  11        5.61        4.54      1.29 o
  11   4  11        0.06        1.10      1.57 o
  -8   5  11        2.88        3.59      1.76 o
  -7   5  11        2.52       -0.60      1.30 o
  -6   5  11        2.70        1.90      1.46 o
  -5   5  11        1.11        3.25      1.47 o
  -4   5  11        5.06        2.95      1.44 o
  -3   5  11        7.92       10.60      1.33 o
  -2   5  11       37.37       41.03      2.21 o
  -1   5  11        1.56        2.69      0.86 o
   0   5  11        0.07        0.18      0.45 o
   1   5  11        0.57       -0.09      0.44 o
   2   5  11        2.07        3.34      0.63 o
   3   5  11        8.99        9.83      0.78 o
   4   5  11        0.32        1.09      0.65 o
   5   5  11        1.89        1.86      0.71 o
   6   5  11        2.73        2.81      0.79 o
   7   5  11        0.67        0.67      0.84 o
   8   5  11        6.37        6.64      1.17 o
   9   5  11        0.28       -1.14      1.23 o
  10   5  11        0.11       -0.21      1.24 o
  11   5  11        1.32        0.48      1.43 o
  -7   6  11        3.25        4.56      1.85 o
  -6   6  11        1.13        0.05      1.34 o
  -5   6  11        1.09        1.99      1.38 o
  -4   6  11        0.18       -0.61      0.61 o
  -3   6  11        1.59        0.84      0.68 o
  -2   6  11        0.06       -0.32      0.58 o
  -1   6  11       36.37       37.02      2.47 o
   0   6  11       31.67       33.83      1.63 o
   1   6  11        9.89        9.70      0.93 o
   2   6  11        9.70        8.78      0.98 o
   3   6  11        0.36        0.57      0.57 o
   4   6  11       22.88       19.92      1.15 o
   5   6  11        0.00       -0.32      0.58 o
   6   6  11        5.39        6.58      1.39 o
   7   6  11       21.40       17.85      1.56 o
   8   6  11        4.51        4.12      1.08 o
   9   6  11        0.06        0.45      0.93 o
  10   6  11        0.05        1.12      1.96 o
  -7   7  11        2.99        3.52      1.76 o
  -6   7  11       39.76       45.70      2.16 o
  -5   7  11        6.47        6.68      1.03 o
  -4   7  11        2.97        3.89      0.86 o
  -3   7  11        3.96        3.32      0.82 o
  -2   7  11        2.75        3.16      0.84 o
  -1   7  11        2.87        3.09      0.66 o
   0   7  11        0.04        0.31      0.77 o
   1   7  11        0.39        0.34      0.54 o
   2   7  11        9.01       10.07      0.87 o
   3   7  11       21.86       17.96      1.66 o
   4   7  11        6.17        7.17      1.50 o
   5   7  11        0.49        1.80      0.87 o
   6   7  11        0.94        1.88      0.90 o
   7   7  11        0.36        0.68      0.87 o
   8   7  11        1.50        2.27      1.01 o
   9   7  11        1.64        1.39      1.06 o
  10   7  11        1.06        0.09      1.32 o
  -6   8  11        1.02       -0.56      0.74 o
  -5   8  11        8.04        8.61      1.02 o
  -4   8  11       10.89       10.30      1.90 o
  -3   8  11        5.86        8.56      1.69 o
  -2   8  11       10.78       10.65      0.99 o
  -1   8  11        4.33        6.81      2.71 o
   0   8  11       57.50       67.51      1.88 o
   1   8  11        2.75        2.77      0.61 o
   2   8  11        5.12        6.04      1.01 o
   3   8  11        0.48        0.61      0.62 o
   4   8  11        7.34        7.13      1.27 o
   5   8  11        0.29       -0.46      0.75 o
   6   8  11        0.05        0.50      0.79 o
   7   8  11        0.00        0.55      0.79 o
   8   8  11        0.00        0.13      1.55 o
   9   8  11        0.38       -0.31      0.96 o
  10   8  11        6.20        9.10      1.94 o
  -5   9  11        6.55        5.37      1.68 o
  -4   9  11       24.53       24.16      2.58 o
  -3   9  11        0.12        0.95      1.11 o
  -2   9  11        3.08        3.46      1.36 o
  -1   9  11       25.71       25.77      2.41 o
   0   9  11        2.69        1.32      0.83 o
   1   9  11       10.71       14.31      1.21 o
   2   9  11        9.37        9.74      1.04 o
   3   9  11       11.74       15.50      1.00 o
   4   9  11        2.80        2.87      0.78 o
   5   9  11        0.42        0.12      1.00 o
   6   9  11        2.80        1.91      0.93 o
   7   9  11        4.43        4.42      1.04 o
   8   9  11        0.36       -0.43      0.87 o
   9   9  11        0.90        1.39      1.03 o
  -4  10  11        1.72        1.21      1.27 o
  -3  10  11        1.03       -0.83      0.99 o
  -2  10  11        1.09        2.26      1.23 o
  -1  10  11        0.00        1.60      1.09 o
   0  10  11        8.40       11.76      1.33 o
   1  10  11        0.50        1.38      0.68 o
   2  10  11        1.49        1.70      0.73 o
   3  10  11        0.15        0.15      0.65 o
   4  10  11        7.89        9.89      0.88 o
   5  10  11       37.05       38.70      1.81 o
   6  10  11        0.08       -0.78      0.82 o
   7  10  11        8.48        8.23      1.07 o
   8  10  11        0.44        0.94      0.87 o
   9  10  11        0.13        0.81      1.04 o
  -2  11  11        7.39        8.30      1.63 o
  -1  11  11        3.26        3.11      1.30 o
   0  11  11        0.76       -0.01      1.17 o
   1  11  11        1.48        4.24      0.83 o
   2  11  11        0.35        0.56      0.78 o
   3  11  11        6.27        7.54      0.94 o
   4  11  11        5.14        3.40      0.82 o
   5  11  11        0.36       -0.53      0.84 o
   6  11  11        1.13        2.82      0.81 o
   7  11  11        1.57        2.12      0.82 o
   8  11  11        4.38        5.07      1.38 o
   0  12  11        0.06        0.06      1.00 o
   1  12  11        2.77        3.73      0.82 o
   2  12  11        1.96        3.41      0.90 o
   3  12  11        0.21        0.49      0.80 o
   4  12  11        1.73        3.19      0.81 o
   5  12  11        1.07        1.22      0.96 o
   6  12  11        0.00        0.71      0.88 o
  -2  -7  12        0.23        1.41      1.12 o
  -1  -7  12        0.03        0.87      1.16 o
  -5  -6  12        2.71        7.09      1.58 o
  -4  -6  12        2.91        5.59      1.46 o
  -3  -6  12        0.22       -0.83      0.83 o
  -2  -6  12        0.76       -0.08      0.78 o
  -1  -6  12        2.21        2.18      0.87 o
   0  -6  12        4.31        4.29      0.99 o
   1  -6  12        0.00       -0.26      0.77 o
   2  -6  12        0.95        0.22      1.05 o
   3  -6  12        0.01        0.23      1.00 o
  -6  -5  12        1.26        1.36      1.41 o
  -5  -5  12       11.49       14.27      2.01 o
  -4  -5  12        2.49        1.63      1.22 o
  -3  -5  12        3.08        5.42      1.44 o
  -2  -5  12       12.07       12.16      1.29 o
  -1  -5  12       27.43       26.87      2.26 o
   0  -5  12        3.73        5.10      1.06 o
   1  -5  12        2.62        0.68      0.83 o
   2  -5  12        0.64        0.21      1.09 o
   3  -5  12        3.12        3.59      1.42 o
   4  -5  12        3.84        3.11      1.36 o
  -7  -4  12        1.92        0.90      1.41 o
  -6  -4  12        0.78       -1.09      1.09 o
  -5  -4  12       14.24       17.88      2.16 o
  -4  -4  12        0.71        0.99      1.23 o
  -3  -4  12       28.37       35.10      2.82 o
  -2  -4  12        0.28        0.90      1.31 o
  -1  -4  12        1.03        1.08      0.80 o
   0  -4  12        0.02        0.61      0.72 o
   1  -4  12        2.87        5.56      2.16 o
   2  -4  12        0.32       -0.51      1.03 o
   3  -4  12        1.60        1.81      1.37 o
   4  -4  12        2.95        3.75      1.49 o
   5  -4  12        0.03        0.79      1.27 o
   6  -4  12        0.01        0.79      1.41 o
  -7  -3  12        0.25        0.33      0.55 o
  -6  -3  12        3.94        3.70      0.66 o
  -5  -3  12        0.04       -0.34      0.34 o
  -4  -3  12        0.93        0.86      0.51 o
  -3  -3  12        0.05        0.28      0.34 o
  -2  -3  12       11.03       10.99      0.58 o
  -1  -3  12        2.62        2.96      0.41 o
   0  -3  12       10.69       11.57      0.54 o
   1  -3  12        0.42        1.07      0.41 o
   2  -3  12        7.60        9.70      1.17 o
   3  -3  12        7.12        7.88      0.83 o
   4  -3  12        0.55        0.20      0.36 o
   5  -3  12        0.88        0.11      0.34 o
   6  -3  12        0.74        0.76      0.36 o
   7  -3  12        0.83        4.39      1.83 o
  -8  -2  12        0.03        0.67      1.57 o
  -7  -2  12        1.66        0.02      0.77 o
  -6  -2  12        0.38        0.30      0.67 o
  -5  -2  12        0.38        0.61      0.93 o
  -4  -2  12        0.12       -0.51      0.51 o
  -3  -2  12       15.38       14.25      0.97 o
  -2  -2  12        4.27        3.12      0.73 o
  -1  -2  12        6.54        5.62      0.48 o
   0  -2  12       20.69       21.36      0.84 o
   1  -2  12        0.88        1.84      0.60 o
   2  -2  12       12.72       15.45      0.74 o
   3  -2  12        2.63        3.35      0.76 o
   4  -2  12       12.73       14.42      1.14 o
   5  -2  12        0.07       -0.36      0.46 o
   6  -2  12        6.47        6.90      0.70 o
   7  -2  12        6.29        7.05      1.47 o
  -8  -1  12        1.34        2.10      0.84 o
  -7  -1  12        3.62        6.31      1.59 o
  -6  -1  12        5.51        5.81      0.96 o
  -5  -1  12        0.02       -0.23      0.64 o
  -4  -1  12        0.01       -0.60      0.60 o
  -3  -1  12        3.31        3.82      0.76 o
  -2  -1  12        1.55        0.53      0.54 o
  -1  -1  12       18.49       17.81      0.74 o
   0  -1  12        1.29        1.22      0.39 o
   1  -1  12        1.87        1.72      0.44 o
   2  -1  12       14.54       14.69      1.03 o
   3  -1  12        3.86        5.20      0.84 o
   4  -1  12        6.24        6.08      1.02 o
   5  -1  12        4.64        6.43      1.26 o
   6  -1  12        0.80        0.83      0.53 o
   7  -1  12        1.02        1.40      0.57 o
   8  -1  12        0.05        0.64      0.71 o
  -8   0  12        1.52        2.65      1.55 o
  -7   0  12        2.45        2.59      1.63 o
  -6   0  12        8.54        9.17      1.11 o
  -5   0  12        1.02        0.69      0.70 o
  -4   0  12        4.14        4.25      0.85 o
  -3   0  12        2.16        1.55      1.05 o
  -2   0  12        1.04        1.30      0.61 o
  -1   0  12        0.17       -0.29      0.63 o
   0   0  12        2.25        2.03      0.43 o
   1   0  12        1.20        1.43      0.41 o
   2   0  12        9.32        9.40      0.82 o
   3   0  12        1.46        2.04      0.70 o
   4   0  12        2.18        2.76      0.72 o
   5   0  12        3.86        4.65      1.08 o
   6   0  12        1.63        1.63      0.65 o
   7   0  12        0.82       -0.62      0.90 o
   8   0  12        0.25       -0.63      0.99 o
   9   0  12        0.68        1.81      1.22 o
  -8   1  12        0.00       -1.37      1.37 o
  -7   1  12        6.13        5.14      1.96 o
  -6   1  12       15.93       21.30      2.65 o
  -5   1  12        0.55        0.38      1.37 o
  -4   1  12       22.69       26.86      2.01 o
  -3   1  12        1.32        1.24      0.80 o
  -2   1  12        4.42        4.67      0.82 o
  -1   1  12        0.84       -0.06      0.46 o
   0   1  12       19.27       16.86      0.87 o
   1   1  12        0.67        1.42      0.47 o
   2   1  12        0.00        0.35      0.44 o
   3   1  12        2.12        0.61      0.51 o
   4   1  12       36.65       43.95      1.57 o
   5   1  12       11.14        9.13      1.42 o
   6   1  12        0.05       -0.15      1.14 o
   7   1  12        0.15        0.21      2.46 o
   8   1  12        0.04        0.07      1.14 o
   9   1  12        0.21        1.01      2.20 o
  -8   2  12        0.06       -1.19      1.48 o
  -7   2  12        1.63       -0.01      1.47 o
  -6   2  12        8.88        9.26      1.43 o
  -5   2  12        8.41        9.94      1.43 o
  -4   2  12        1.69        1.79      0.97 o
  -3   2  12        0.73       -0.07      0.77 o
  -2   2  12        2.94        3.99      0.95 o
  -1   2  12        0.10        0.43      0.85 o
   0   2  12        4.28        3.36      0.60 o
   1   2  12        0.24        0.41      0.46 o
   2   2  12        8.16        5.37      0.68 o
   3   2  12       44.29       39.44      1.73 o
   4   2  12        0.97        0.84      0.93 o
   5   2  12       40.48       37.25      1.77 o
   6   2  12        4.10        4.28      0.91 o
   7   2  12        0.12       -0.54      0.74 o
   8   2  12        1.66        2.43      1.12 o
   9   2  12        0.55        0.03      1.94 o
  -8   3  12        7.03        8.64      2.19 o
  -7   3  12        1.67        2.24      1.13 o
  -6   3  12        2.25        1.32      1.48 o
  -5   3  12        4.76        6.35      1.30 o
  -4   3  12        1.47        0.48      1.91 o
  -3   3  12        0.26        0.43      1.14 o
  -2   3  12        2.52        1.72      0.84 o
  -1   3  12        8.58        7.32      1.14 o
   0   3  12        3.60        4.35      0.70 o
   1   3  12        2.68        4.52      0.64 o
   2   3  12        0.05       -0.26      0.57 o
   3   3  12        2.43        0.94      1.36 o
   4   3  12        1.24        0.87      0.71 o
   5   3  12        3.28        3.16      0.82 o
   6   3  12        4.74        4.60      0.92 o
   7   3  12        3.50        2.15      0.86 o
   8   3  12        7.34        7.88      1.14 o
   9   3  12        0.01       -0.32      0.86 o
  10   3  12        2.09        0.24      1.63 o
  -7   4  12        1.38        1.16      1.63 o
  -6   4  12       14.13       17.23      2.53 o
  -5   4  12        2.22        2.92      1.14 o
  -4   4  12       11.19        9.76      1.37 o
  -3   4  12       21.28       21.09      1.72 o
  -2   4  12        2.51        5.26      1.09 o
  -1   4  12        0.07       -0.57      0.81 o
   0   4  12        1.87        3.84      0.99 o
   1   4  12        8.68       10.65      1.03 o
   2   4  12       10.09        9.00      1.14 o
   3   4  12        1.54        0.94      0.67 o
   4   4  12        5.86        7.95      1.06 o
   5   4  12        7.72        6.73      0.98 o
   6   4  12       39.50       38.77      1.84 o
   7   4  12        4.96        4.81      0.99 o
   8   4  12        1.09        1.43      0.97 o
   9   4  12        6.17        3.83      1.47 o
  10   4  12        4.57        3.19      1.87 o
  -7   5  12        3.28        1.05      1.59 o
  -6   5  12        5.56        9.57      2.18 o
  -5   5  12        0.48       -1.19      1.26 o
  -4   5  12        4.10        5.15      1.66 o
  -3   5  12       13.19       13.40      2.08 o
  -2   5  12       10.92       12.23      1.36 o
  -1   5  12       41.62       40.23      2.17 o
   0   5  12        1.11        2.13      0.71 o
   1   5  12       11.91       13.70      1.11 o
   2   5  12        6.20        6.58      0.90 o
   3   5  12        0.00       -0.11      1.07 o
   4   5  12        0.00       -0.36      0.75 o
   5   5  12        0.07       -0.74      0.74 o
   6   5  12        0.39        0.78      1.99 o
   7   5  12        1.80        1.50      1.00 o
   8   5  12        0.17       -0.81      0.81 o
   9   5  12        0.88        1.22      1.03 o
  10   5  12        0.01       -1.21      1.21 o
  -6   6  12        1.37        1.96      1.48 o
  -5   6  12        0.54        1.19      1.41 o
  -4   6  12        0.09        1.38      1.33 o
  -3   6  12        0.26        1.09      1.33 o
  -2   6  12       24.78       28.79      2.75 o
  -1   6  12       48.22       53.31      2.19 o
   0   6  12        6.48        7.62      1.03 o
   1   6  12        7.43        7.30      1.28 o
   2   6  12        6.78        5.19      0.80 o
   3   6  12       12.41       13.95      1.06 o
   4   6  12       34.46       36.03      1.59 o
   5   6  12        0.88        0.66      0.83 o
   6   6  12        6.57        7.61      1.21 o
   7   6  12        1.02        2.16      1.06 o
   8   6  12        1.08       -0.06      0.87 o
   9   6  12        3.08        3.33      1.14 o
  10   6  12        0.03       -1.28      1.28 o
  -6   7  12        0.08        0.21      1.47 o
  -5   7  12        2.89        4.01      1.03 o
  -4   7  12        3.20        4.88      1.01 o
  -3   7  12        3.12        4.27      1.01 o
  -2   7  12        0.12        0.12      0.70 o
  -1   7  12        9.33        8.30      1.53 o
   0   7  12        6.00        6.84      1.32 o
   1   7  12        1.48        1.83      0.69 o
   2   7  12        3.85        2.64      0.71 o
   3   7  12        1.67        0.99      0.66 o
   4   7  12        0.16       -0.45      0.59 o
   5   7  12        5.00        6.27      1.12 o
   6   7  12        2.06        2.12      1.01 o
   7   7  12        2.65        2.55      1.31 o
   8   7  12        5.32        6.63      1.49 o
   9   7  12        0.01       -0.24      1.19 o
  -5   8  12        3.14        5.16      1.76 o
  -4   8  12        1.20        1.22      0.80 o
  -3   8  12        4.58        5.62      1.01 o
  -2   8  12        0.21        0.48      0.69 o
  -1   8  12        0.22       -0.06      0.92 o
   0   8  12        0.05        0.60      0.61 o
   1   8  12       20.52       23.29      1.26 o
   2   8  12       16.01       16.65      1.22 o
   3   8  12        1.97        2.66      0.95 o
   4   8  12        2.14        1.42      0.88 o
   5   8  12        0.03       -0.76      0.76 o
   6   8  12        1.93        0.77      0.91 o
   7   8  12        0.19        0.05      0.90 o
   8   8  12        0.88        1.53      0.97 o
   9   8  12        0.60        0.29      1.30 o
  -4   9  12        4.22        5.21      1.71 o
  -3   9  12        1.49        2.38      1.39 o
  -2   9  12        1.11        2.12      1.34 o
  -1   9  12        0.01        0.66      1.21 o
   0   9  12       10.56       12.43      1.87 o
   1   9  12        1.89        1.75      0.93 o
   2   9  12        0.04       -0.84      0.90 o
   3   9  12        8.86        7.96      1.05 o
   4   9  12        0.30        0.72      0.90 o
   5   9  12       12.81       11.09      1.31 o
   6   9  12        0.90        0.65      0.92 o
   7   9  12        0.63        0.35      1.07 o
   8   9  12        0.12       -0.32      1.17 o
  -2  10  12        0.02       -0.22      1.20 o
  -1  10  12        0.39        1.21      1.12 o
   0  10  12        0.56        1.05      1.14 o
   1  10  12       11.49       15.89      1.50 o
   2  10  12       24.40       30.61      1.99 o
   3  10  12        0.14       -0.76      0.76 o
   4  10  12        0.55        1.57      0.83 o
   5  10  12        0.12       -0.09      0.76 o
   6  10  12        5.00        5.99      1.03 o
   7  10  12        1.42        0.40      0.84 o
  -1  11  12        4.22        3.26      1.39 o
   0  11  12        0.01       -0.15      1.04 o
   1  11  12        1.22        0.75      0.85 o
   2  11  12        1.81        1.56      1.05 o
   3  11  12        0.66       -0.26      0.80 o
   4  11  12        0.18        1.36      0.94 o
   5  11  12        3.47        5.28      1.17 o
   6  11  12        1.23        1.01      0.79 o
  -3  -5  13        6.38        6.55      1.68 o
  -2  -5  13        2.30        2.86      1.46 o
  -1  -5  13        0.84        3.81      1.39 o
   0  -5  13        0.46        1.05      1.19 o
   1  -5  13        0.75        0.94      1.26 o
   2  -5  13        0.54        0.84      1.16 o
  -5  -4  13        0.07       -1.30      1.30 o
  -4  -4  13        4.50        8.35      1.92 o
  -3  -4  13        0.20        0.68      1.39 o
  -2  -4  13        1.95        0.90      1.33 o
  -1  -4  13        6.03        7.54      1.79 o
   0  -4  13        0.37        0.82      1.33 o
   1  -4  13       12.88       10.94      1.97 o
   2  -4  13        9.09        8.12      1.74 o
   3  -4  13        0.38       -0.95      1.16 o
   4  -4  13        1.44        1.97      1.47 o
  -6  -3  13        0.00       -1.14      1.14 o
  -5  -3  13        0.81        4.87      1.65 o
  -4  -3  13        4.15        3.37      1.60 o
  -3  -3  13        9.40       10.65      1.96 o
  -2  -3  13        0.65        2.03      1.52 o
  -1  -3  13       14.74       18.88      2.34 o
   0  -3  13       49.92       73.07     13.14 o
   2  -3  13        3.84        2.42      1.52 o
   3  -3  13        2.92        2.01      1.39 o
   4  -3  13        2.78        1.21      1.39 o
   5  -3  13       16.97       20.43      2.56 o
  -6  -2  13        0.00       -0.71      2.12 o
  -5  -2  13        0.01       -0.58      0.83 o
  -4  -2  13        0.66        0.98      0.51 o
  -3  -2  13        3.92        4.52      0.60 o
  -2  -2  13        3.81        6.21      1.12 o
  -1  -2  13        7.54        8.96      0.83 o
   0  -2  13        0.17        0.26      0.41 o
   1  -2  13        0.12       -0.43      0.43 o
   2  -2  13        0.90        0.15      0.61 o
   3  -2  13        1.74        1.93      0.53 o
   4  -2  13        1.48        0.74      0.51 o
   5  -2  13        1.59        1.39      0.67 o
   6  -2  13        0.07       -0.06      0.48 o
  -7  -1  13        6.01        6.91      2.01 o
  -6  -1  13        3.32        3.59      1.56 o
  -5  -1  13        1.48        1.18      1.06 o
  -4  -1  13        1.08        0.36      0.69 o
  -3  -1  13        1.72        2.06      0.72 o
  -2  -1  13        0.12        0.73      0.50 o
  -1  -1  13        1.62        0.78      0.48 o
   0  -1  13       13.17       13.43      0.72 o
   1  -1  13        3.77        4.08      0.52 o
   2  -1  13        0.57       -0.48      0.48 o
   3  -1  13        0.39        0.34      0.73 o
   4  -1  13        4.35        4.83      0.65 o
   5  -1  13        4.04        5.98      0.98 o
   6  -1  13        1.79        0.37      0.54 o
   7  -1  13        0.18        0.15      0.56 o
  -7   0  13        0.10        0.28      1.58 o
  -6   0  13        0.31        0.89      1.60 o
  -5   0  13        0.06       -0.44      0.72 o
  -4   0  13        1.61        1.76      0.78 o
  -3   0  13        1.69        2.13      0.75 o
  -2   0  13        0.21       -0.33      0.68 o
  -1   0  13        9.00        7.11      0.85 o
   0   0  13        0.42        1.05      0.49 o
   1   0  13        0.29        0.55      0.64 o
   2   0  13        6.73        7.56      1.02 o
   3   0  13        0.08        0.58      0.59 o
   4   0  13        5.54        5.34      0.93 o
   5   0  13        1.16        1.55      0.70 o
   6   0  13        6.71        5.71      0.90 o
   7   0  13        0.03       -0.95      0.95 o
  -7   1  13        0.21        3.37      1.75 o
  -6   1  13        0.00       -0.06      1.49 o
  -5   1  13        0.81        1.11      1.42 o
  -4   1  13        0.20        1.17      1.43 o
  -3   1  13        0.00       -1.03      1.03 o
  -2   1  13        0.01        0.04      1.20 o
  -1   1  13       10.10       11.67      1.43 o
   0   1  13        3.08        2.21      1.02 o
   1   1  13        5.35        6.39      0.87 o
   2   1  13        0.05       -0.11      0.61 o
   3   1  13       21.05       23.53      1.41 o
   4   1  13       22.96       21.29      1.78 o
   5   1  13        3.89        3.72      1.16 o
   6   1  13        0.90       -0.80      0.80 o
   7   1  13        2.39        0.91      1.12 o
   8   1  13        0.01       -0.13      1.81 o
  -7   2  13        0.13        0.53      1.53 o
  -6   2  13        0.05        0.01      1.53 o
  -5   2  13        2.58        1.82      1.55 o
  -4   2  13        4.17        0.72      1.75 o
  -3   2  13        1.17        1.66      0.99 o
  -2   2  13        1.70        0.09      0.85 o
  -1   2  13        1.93        2.13      0.78 o
   0   2  13        0.91        0.31      0.68 o
   1   2  13        1.00        1.51      0.57 o
   2   2  13        2.17        0.64      0.53 o
   3   2  13        4.49        4.43      0.73 o
   4   2  13       14.81       16.94      1.62 o
   5   2  13        2.60        1.74      0.85 o
   6   2  13        1.30        2.24      1.15 o
   7   2  13        0.99       -0.02      1.83 o
   8   2  13        0.66        0.46      1.11 o
  -6   3  13       10.79       12.22      2.01 o
  -5   3  13       20.07       28.98      2.17 o
  -4   3  13        1.83        1.90      1.05 o
  -3   3  13        5.56        7.26      1.29 o
  -2   3  13       14.65       13.13      1.48 o
  -1   3  13        0.74        0.54      1.03 o
   0   3  13       12.99       11.20      1.12 o
   1   3  13        1.15        0.60      0.52 o
   2   3  13       15.89       16.36      1.03 o
   3   3  13        1.01        0.54      0.70 o
   4   3  13        3.04        3.40      0.87 o
   5   3  13        0.38        1.58      0.99 o
   6   3  13       22.18       24.63      1.62 o
   7   3  13        3.24        2.45      0.96 o
   8   3  13        2.90        1.96      0.96 o
  -6   4  13        0.01       -1.33      1.33 o
  -5   4  13       16.07       20.32      2.74 o
  -4   4  13       14.86       15.40      1.75 o
  -3   4  13        9.45       10.32      1.43 o
  -2   4  13       22.55       24.38      1.89 o
  -1   4  13        0.25        0.72      2.04 o
   0   4  13        7.56        8.91      1.06 o
   1   4  13        9.93        9.60      1.41 o
   2   4  13        0.13        0.07      0.75 o
   3   4  13        6.36        7.48      1.04 o
   4   4  13        0.64       -0.15      0.66 o
   5   4  13        5.83        3.89      0.94 o
   6   4  13        0.45        1.47      0.85 o
   7   4  13        3.70        4.30      1.51 o
   8   4  13        0.32       -0.88      0.88 o
   9   4  13        0.27       -1.23      1.46 o
  -6   5  13        1.69        0.67      1.54 o
  -5   5  13        0.76        3.12      1.65 o
  -4   5  13        0.05        3.31      1.61 o
  -3   5  13        7.96        6.58      1.76 o
  -2   5  13        1.34        2.37      1.48 o
  -1   5  13       18.65       18.22      2.32 o
   0   5  13        1.31        0.82      2.45 o
   1   5  13       13.77       13.90      1.20 o
   2   5  13        0.03        0.04      0.83 o
   3   5  13        0.68        2.50      0.97 o
   4   5  13        2.62        3.45      1.08 o
   5   5  13        1.52        2.69      1.34 o
   6   5  13        1.76        0.90      1.08 o
   7   5  13        5.58        8.99      1.89 o
   8   5  13        0.67        0.66      1.05 o
   9   5  13        0.69       -0.23      1.39 o
  -5   6  13        1.79        0.06      1.44 o
  -4   6  13       16.75       17.67      2.57 o
  -3   6  13       13.25       20.11      2.49 o
  -2   6  13       11.53       12.78      2.10 o
  -1   6  13        0.14        1.17      1.28 o
   0   6  13        0.01       -0.68      1.16 o
   1   6  13        0.06       -0.32      1.36 o
   2   6  13       11.02        8.95      1.27 o
   3   6  13        1.95        1.42      0.89 o
   4   6  13        4.72        5.24      1.13 o
   5   6  13        0.46       -1.38      1.38 o
   6   6  13        0.53        1.27      1.36 o
   7   6  13        0.00       -0.06      0.93 o
   8   6  13        1.49       -0.04      1.30 o
   9   6  13        0.23       -1.09      1.38 o
  -4   7  13        0.28        1.17      1.53 o
  -3   7  13        0.10       -0.36      0.73 o
  -2   7  13        6.10        5.29      1.02 o
  -1   7  13       14.51       14.35      1.31 o
   0   7  13        0.04       -0.49      0.77 o
   1   7  13        5.26        5.73      1.03 o
   2   7  13       13.78       18.38      1.23 o
   3   7  13        0.17        0.21      0.69 o
   4   7  13        3.49        4.34      0.86 o
   5   7  13        0.14       -0.56      0.90 o
   6   7  13        1.10        0.88      0.93 o
   7   7  13        0.26       -0.82      0.82 o
   8   7  13        0.90        1.47      1.37 o
  -4   8  13        7.23        5.82      1.86 o
  -3   8  13        1.00        0.65      0.83 o
  -2   8  13        1.15        0.99      0.82 o
  -1   8  13        4.05        2.87      1.00 o
   0   8  13       28.27       31.04      4.96 o
   1   8  13       16.05       13.16      1.09 o
   2   8  13        0.02       -0.07      0.72 o
   3   8  13        0.18       -0.83      0.83 o
   4   8  13        0.17        0.08      0.87 o
   5   8  13        0.85        0.44      0.94 o
   6   8  13        0.78        0.30      0.95 o
   7   8  13        0.00        2.34      1.43 o
   8   8  13        0.15        0.54      1.26 o
  -2   9  13        0.46       -0.58      0.58 o
  -1   9  13        0.05       -0.21      0.60 o
   0   9  13        0.04        0.24      1.19 o
   1   9  13        6.30        6.32      1.23 o
   2   9  13        3.49        1.70      1.19 o
   3   9  13        0.34       -0.60      0.77 o
   4   9  13        0.51        0.92      0.92 o
   5   9  13        4.13        4.53      1.12 o
   6   9  13        0.11        0.26      0.93 o
   7   9  13        0.20       -0.81      1.14 o
  -1  10  13        0.04       -0.51      1.03 o
   0  10  13        0.82        1.50      1.27 o
   1  10  13        1.05        0.65      1.14 o
   2  10  13        1.48        1.09      1.69 o
   3  10  13        8.38       13.08      1.56 o
   4  10  13        1.65        1.30      0.85 o
   5  10  13        0.03       -1.30      1.30 o
   6  10  13        0.03       -1.04      1.04 o
  -3  -3  14        4.64        7.21      1.98 o
  -2  -3  14        0.81       -1.10      1.32 o
  -1  -3  14        4.36        2.53      1.65 o
   0  -3  14       19.97       19.70      2.46 o
   1  -3  14       12.05       16.32      2.46 o
   2  -3  14        1.08        1.59      1.53 o
   3  -3  14        0.00        0.66      1.36 o
  -4  -2  14        0.49        0.23      0.48 o
  -3  -2  14        2.53        4.16      0.59 o
  -2  -2  14        8.41        8.08      0.67 o
  -1  -2  14        0.75       -0.26      0.45 o
   0  -2  14        1.39        1.10      0.52 o
   1  -2  14        1.90        1.50      0.57 o
   2  -2  14        6.94        8.12      0.70 o
   3  -2  14        1.62        2.42      0.56 o
   4  -2  14        2.36        2.56      0.98 o
  -5  -1  14       20.01       27.88      1.68 o
  -4  -1  14        2.27        5.47      0.95 o
  -3  -1  14        4.15        3.92      0.71 o
  -2  -1  14       10.57       11.83      0.89 o
  -1  -1  14        1.98        0.90      0.54 o
   0  -1  14        0.15       -0.50      0.50 o
   1  -1  14        6.69        9.14      0.75 o
   2  -1  14       34.77       39.93      1.42 o
   3  -1  14        6.15        6.09      1.09 o
   4  -1  14        0.07       -0.23      0.56 o
   5  -1  14        0.68        0.92      0.59 o
  -5   0  14        3.69        3.32      0.94 o
  -4   0  14       31.50       37.81      1.99 o
  -3   0  14        0.80        0.27      0.81 o
  -2   0  14       27.04       34.85      1.86 o
  -1   0  14        8.72        9.22      0.97 o
   0   0  14        0.05       -0.31      0.61 o
   1   0  14        2.28        3.08      0.75 o
   2   0  14        2.57        3.45      0.76 o
   3   0  14        0.16       -0.20      0.63 o
   4   0  14        0.76        0.28      0.72 o
   5   0  14        1.72        2.55      1.08 o
   6   0  14        0.25        0.18      1.36 o
  -5   1  14        6.46        7.53      2.13 o
  -4   1  14        0.77        0.31      1.34 o
  -3   1  14        7.13        9.76      2.09 o
  -2   1  14        1.29        1.70      1.60 o
  -1   1  14       14.15       22.72      1.91 o
   0   1  14       17.38       18.95      1.82 o
   1   1  14        3.90        3.70      1.31 o
   2   1  14        2.28        0.72      1.00 o
   3   1  14        0.77        0.78      1.27 o
   4   1  14        3.99        7.33      1.39 o
   5   1  14        6.64        7.74      2.18 o
   6   1  14        2.62        3.62      1.31 o
  -5   2  14        2.62        3.41      1.80 o
  -4   2  14        5.16        4.00      1.76 o
  -3   2  14        0.19       -1.14      1.14 o
  -2   2  14        2.24        4.61      1.72 o
  -1   2  14        0.05       -0.94      0.94 o
   0   2  14        1.35       -0.03      1.31 o
   1   2  14        2.45        0.80      1.04 o
   2   2  14        9.92       10.91      1.12 o
   3   2  14       12.94       13.89      1.65 o
   4   2  14        9.14       11.61      1.59 o
   5   2  14        9.79       11.74      2.02 o
   6   2  14        0.10       -0.67      1.08 o
   7   2  14        0.04       -1.03      1.03 o
  -5   3  14        3.84        4.26      2.02 o
  -4   3  14        3.82        5.72      2.78 o
  -3   3  14        0.23       -0.81      0.81 o
  -2   3  14        0.94        2.52      1.38 o
  -1   3  14        2.19       -0.40      0.85 o
   0   3  14        0.89        0.68      0.77 o
   1   3  14        0.11       -0.46      0.70 o
   2   3  14        0.00       -0.31      0.73 o
   3   3  14        0.09        0.54      0.80 o
   4   3  14        1.37        1.82      1.43 o
   5   3  14       17.83       19.05      1.53 o
   6   3  14        3.08        1.76      0.98 o
   7   3  14        1.47        2.08      1.81 o
  -5   4  14        1.12        1.66      1.61 o
  -4   4  14        0.70        2.92      1.68 o
  -3   4  14        7.72        6.84      1.40 o
  -2   4  14        0.29        0.70      0.95 o
  -1   4  14        2.53        4.04      1.21 o
   0   4  14        1.40        2.29      0.89 o
   1   4  14        0.40       -0.61      0.72 o
   2   4  14        3.91        1.80      0.86 o
   3   4  14        0.18        0.27      0.78 o
   4   4  14        7.49        9.16      1.61 o
   5   4  14       19.03       22.74      1.62 o
   6   4  14        2.48        0.57      1.12 o
   7   4  14        2.78        3.62      1.81 o
  -4   5  14        3.57        1.39      1.58 o
  -3   5  14        4.61        5.16      1.75 o
  -2   5  14        0.67        1.57      1.34 o
  -1   5  14        0.12       -0.73      1.23 o
   0   5  14        4.04        4.24      1.65 o
   1   5  14        6.19        7.22      1.29 o
   2   5  14        0.58       -0.50      0.85 o
   3   5  14       13.61       13.15      1.53 o
   4   5  14        6.09        6.97      1.34 o
   5   5  14        0.03       -0.62      0.97 o
   6   5  14        0.21        1.10      1.09 o
   7   5  14        1.56        3.00      1.71 o
  -4   6  14        0.00       -0.13      1.36 o
  -3   6  14       12.48       11.26      2.19 o
  -2   6  14        0.56        1.70      1.53 o
  -1   6  14       11.62        8.62      1.93 o
   0   6  14        9.39       11.53      2.12 o
   1   6  14        2.35        1.89      1.06 o
   2   6  14       14.72       17.17      1.64 o
   3   6  14        0.00        0.31      0.93 o
   4   6  14        6.00        6.61      1.31 o
   5   6  14        1.21       -0.59      0.92 o
   6   6  14        2.27        2.83      1.14 o
   7   6  14        2.54        2.16      1.53 o
  -3   7  14        0.00        1.74      1.52 o
  -2   7  14        1.67        1.05      1.31 o
  -1   7  14        9.48        6.31      1.93 o
   0   7  14        5.85        5.84      1.79 o
   1   7  14       13.65       10.99      1.99 o
   2   7  14        0.04        2.27      1.66 o
   3   7  14        3.48        4.70      1.78 o
   4   7  14        0.01        0.59      0.95 o
   5   7  14        2.36        2.80      1.38 o
   6   7  14        0.00        0.70      1.43 o
   7   7  14        0.86        1.22      1.50 o
  -2   8  14        0.45       -0.64      1.23 o
  -1   8  14        9.65       10.63      1.26 o
   0   8  14        4.03        4.33      1.03 o
   1   8  14        0.15       -0.10      1.09 o
   2   8  14        1.42       -0.71      0.83 o
   3   8  14        0.33       -0.20      1.03 o
   4   8  14        5.47        3.72      1.19 o
   5   8  14        1.36       -0.87      1.28 o
   6   8  14        2.06        0.97      1.44 o
   0   9  14        0.55       -0.18      1.32 o
   1   9  14        0.09       -0.59      1.28 o
   2   9  14        0.00       -0.62      1.34 o
   3   9  14        0.36       -0.68      1.32 o
   4   9  14        2.52        4.32      1.71 o
   5   9  14        0.87        1.77      1.43 o
  -2  -1  15        0.53        2.75      1.70 o
  -1  -1  15        0.11       -0.46      0.55 o
   0  -1  15        0.31       -0.55      0.55 o
   1  -1  15       14.64       17.61      1.18 o
   2  -1  15       17.30       17.29      1.05 o
  -3   0  15       12.45       13.34      2.57 o
  -2   0  15       19.08       26.33      1.81 o
  -1   0  15        3.46        6.77      1.00 o
   0   0  15       26.31       30.56      2.64 o
   1   0  15        4.85        5.20      0.91 o
   2   0  15        2.01        0.96      0.77 o
   3   0  15       12.21       14.86      1.86 o
  -3   1  15       17.04       21.52      2.96 o
  -2   1  15        2.27        0.92      1.59 o
  -1   1  15       18.20       23.38      2.07 o
   0   1  15        0.02        2.13      1.23 o
   1   1  15       15.27       20.01      1.95 o
   2   1  15        1.47        1.19      1.23 o
   3   1  15        1.50        0.53      1.13 o
   4   1  15        1.68        0.21      1.21 o
  -3   2  15        5.54        7.95      2.15 o
  -2   2  15       14.21       12.28      2.47 o
  -1   2  15        2.83        3.12      1.82 o
   0   2  15       28.45       34.14      4.23 o
   1   2  15        0.14       -0.67      1.01 o
   2   2  15       14.57       14.23      2.19 o
   3   2  15        9.21       11.38      1.71 o
   4   2  15        1.79        1.69      1.26 o
   5   2  15        7.71        9.46      2.34 o
  -3   3  15        4.90        7.39      2.15 o
  -2   3  15        0.66        1.31      1.68 o
  -1   3  15        0.66        1.96      1.58 o
   0   3  15        0.00        0.08      1.03 o
   1   3  15       11.90       14.54      2.57 o
   2   3  15        3.68        4.54      1.35 o
   3   3  15        5.34        3.00      3.09 o
   4   3  15        0.31        0.56      1.11 o
   5   3  15        4.60        7.39      2.35 o
  -3   4  15        3.49        6.32      1.91 o
  -2   4  15        0.49       -0.32      1.44 o
  -1   4  15        1.10       -0.13      1.38 o
   0   4  15        2.07        2.47      1.11 o
   1   4  15        0.92        2.19      0.93 o
   2   4  15        3.84        5.71      1.16 o
   3   4  15        0.82        0.89      0.90 o
   4   4  15        6.00        5.78      1.38 o
   5   4  15        1.68        3.01      1.63 o
  -2   5  15        1.71       -0.35      1.46 o
  -1   5  15        0.10        0.35      1.47 o
   0   5  15        1.04        0.02      1.39 o
   1   5  15        0.75        1.28      1.09 o
   2   5  15        1.28        1.03      1.98 o
   3   5  15        0.28       -0.99      0.99 o
   4   5  15        1.56        1.50      1.55 o
   5   5  15        3.33        4.26      1.77 o
  -1   6  15        0.14       -1.32      1.32 o
   0   6  15        0.46       -0.79      1.30 o
   1   6  15        0.34       -1.15      1.32 o
   2   6  15        1.50       -0.90      1.19 o
   3   6  15        6.01        4.37      1.70 o
   4   6  15        0.07        0.55      1.33 o
   5   6  15        2.70        3.88      1.74 o
   0   7  15        4.34        7.21      1.91 o
   1   7  15        1.01       -0.11      1.34 o
   2   7  15        3.21        3.08      1.61 o
   3   7  15        1.46        0.65      1.49 o
   4   7  15        1.33       -1.05      1.34 o
 
